# Supplementary material for: Application of loop mediated isothermal amplification (LAMP) assays for the detection of Onchocerca volvulus, Loa loa and Mansonella perstans in humans and vectors
Source: Front Trop Dis. Author manuscript; Available in PMC 2023 Jan 21. (PMC7614089; doi:10.3389/fitd.2022.1016176)
Supplement: Supplementary Table S1 [file EMS160015-supplement-Supplementary_Table_S1.XLSX]

## Sheet: Mbam_D0_D30_D90_D180_D270
Supplementary Table S1: Detection of O. volvulus infection in wild-Caught Simulium using microscopy
TimePoint	Date	SN	Dissected	Parity	Infected	L1	L2	L3	L3H
D0	16/6/16	1	Yes	Parous	Yes	0	0	6	6
D0	16/6/16	2	Yes	Parous	No	0	0	0	0
D0	16/6/16	3	Yes	Parous	No	0	0	0	0
D0	16/6/16	4	Yes	Parous	No	0	0	0	0
D0	16/6/16	5	Yes	Parous	No	0	0	0	0
D0	16/6/16	6	Yes	Parous	No	0	0	0	0
D0	16/6/16	7	Yes	Parous	No	0	0	0	0
D0	16/6/16	8	Yes	Parous	No	0	0	0	0
D0	16/6/16	9	Yes	Parous	No	0	0	0	0
D0	16/6/16	10	Yes	Parous	No	0	0	0	0
D0	16/6/16	11	Yes	Parous	No	0	0	0	0
D0	16/6/16	12	Yes	Parous	No	0	0	0	0
D0	16/6/16	13	Yes	Parous	No	0	0	0	0
D0	16/6/16	14	Yes	Parous	No	0	0	0	0
D0	16/6/16	15	Yes	Parous	No	0	0	0	0
D0	16/6/16	16	Yes	Parous	No	0	0	0	0
D0	16/6/16	17	Yes	Parous	No	0	0	0	0
D0	16/6/16	18	Yes	Parous	No	0	0	0	0
D0	16/6/16	19	Yes	Parous	No	0	0	0	0
D0	16/6/16	20	Yes	Parous	No	0	0	0	0
D0	16/6/16	21	Yes	Parous	No	0	0	0	0
D0	16/6/16	22	Yes	Parous	No	0	0	0	0
D0	16/6/16	23	Yes	Parous	No	0	0	0	0
D0	16/6/16	24	Yes	Parous	No	0	0	0	0
D0	16/6/16	25	Yes	Parous	No	0	0	0	0
D0	16/6/16	26	Yes	Parous	No	0	0	0	0
D0	16/6/16	27	Yes	Parous	No	0	0	0	0
D0	16/6/16	28	Yes	Parous	No	0	0	0	0
D0	16/6/16	29	Yes	Parous	No	0	0	0	0
D0	16/6/16	30	Yes	Parous	No	0	0	0	0
D0	16/6/16	31	Yes	Parous	No	0	0	0	0
D0	16/6/16	32	Yes	Parous	No	0	0	0	0
D0	16/6/16	33	Yes	Parous	No	0	0	0	0
D0	16/6/16	34	Yes	Parous	No	0	0	0	0
D0	16/6/16	35	Yes	Parous	No	0	0	0	0
D0	16/6/16	36	Yes	Parous	No	0	0	0	0
D0	16/6/16	37	Yes	Parous	No	0	0	0	0
D0	16/6/16	38	Yes	Parous	No	0	0	0	0
D0	16/6/16	39	Yes	Parous	No	0	0	0	0
D0	16/6/16	40	Yes	Parous	No	0	0	0	0
D0	16/6/16	41	Yes	Parous	No	0	0	0	0
D0	16/6/16	42	Yes	Parous	No	0	0	0	0
D0	16/6/16	43	Yes	Parous	No	0	0	0	0
D0	16/6/16	44	Yes	Parous	No	0	0	0	0
D0	16/6/16	45	Yes	Parous	No	0	0	0	0
D0	16/6/16	46	Yes	Parous	No	0	0	0	0
D0	16/6/16	47	Yes	Parous	No	0	0	0	0
D0	16/6/16	48	Yes	Parous	No	0	0	0	0
D0	16/6/16	49	Yes	Parous	No	0	0	0	0
D0	16/6/16	50	Yes	Parous	No	0	0	0	0
D0	16/6/16	51	Yes	Parous	No	0	0	0	0
D0	16/6/16	52	Yes	Parous	No	0	0	0	0
D0	16/6/16	53	Yes	Parous	No	0	0	0	0
D0	16/6/16	54	Yes	Parous	No	0	0	0	0
D0	16/6/16	55	Yes	Parous	No	0	0	0	0
D0	16/6/16	56	Yes	Parous	No	0	0	0	0
D0	16/6/16	57	Yes	Parous	No	0	0	0	0
D0	16/6/16	58	Yes	Parous	No	0	0	0	0
D0	16/6/16	59	Yes	Parous	No	0	0	0	0
D0	16/6/16	60	Yes	Parous	No	0	0	0	0
D0	16/6/16	61	Yes	Parous	No	0	0	0	0
D0	16/6/16	62	Yes	Parous	No	0	0	0	0
D0	16/6/16	63	Yes	Parous	No	0	0	0	0
D0	16/6/16	64	Yes	Parous	No	0	0	0	0
D0	16/6/16	65	Yes	Parous	No	0	0	0	0
D0	16/6/16	66	Yes	Parous	No	0	0	0	0
D0	16/6/16	67	Yes	Parous	No	0	0	0	0
D0	16/6/16	68	Yes	Parous	No	0	0	0	0
D0	16/6/16	69	Yes	Parous	No	0	0	0	0
D0	16/6/16	70	Yes	Parous	No	0	0	0	0
D0	16/6/16	71	Yes	Parous	No	0	0	0	0
D0	16/6/16	72	Yes	Parous	No	0	0	0	0
D0	16/6/16	73	Yes	Parous	No	0	0	0	0
D0	16/6/16	74	Yes	Parous	No	0	0	0	0
D0	16/6/16	75	Yes	Parous	No	0	0	0	0
D0	16/6/16	76	Yes	Parous	No	0	0	0	0
D0	16/6/16	77	Yes	Parous	No	0	0	0	0
D0	16/6/16	78	Yes	Parous	No	0	0	0	0
D0	16/6/16	79	Yes	Parous	No	0	0	0	0
D0	16/6/16	80	Yes	Parous	No	0	0	0	0
D0	16/6/16	81	Yes	Parous	No	0	0	0	0
D0	16/6/16	82	Yes	Parous	No	0	0	0	0
D0	16/6/16	83	Yes	Parous	No	0	0	0	0
D0	16/6/16	84	Yes	Parous	No	0	0	0	0
D0	16/6/16	85	Yes	Parous	No	0	0	0	0
D0	16/6/16	86	Yes	Parous	No	0	0	0	0
D0	16/6/16	87	Yes	Parous	No	0	0	0	0
D0	16/6/16	88	Yes	Parous	No	0	0	0	0
D0	16/6/16	89	Yes	Parous	No	0	0	0	0
D0	16/6/16	90	Yes	Parous	No	0	0	0	0
D0	16/6/16	91	Yes	Parous	No	0	0	0	0
D0	16/6/16	92	Yes	Parous	No	0	0	0	0
D0	16/6/16	93	Yes	Parous	No	0	0	0	0
D0	16/6/16	94	Yes	Parous	No	0	0	0	0
D0	16/6/16	95	Yes	Parous	No	0	0	0	0
D0	16/6/16	96	Yes	Parous	No	0	0	0	0
D0	16/6/16	97	Yes	Parous	No	0	0	0	0
D0	16/6/16	98	Yes	Parous	No	0	0	0	0
D0	16/6/16	99	Yes	Parous	No	0	0	0	0
D0	16/6/16	100	Yes	Parous	No	0	0	0	0
D0	16/6/16	101	Yes	Parous	No	0	0	0	0
D0	16/6/16	102	Yes	Parous	No	0	0	0	0
D0	16/6/16	103	Yes	Parous	No	0	0	0	0
D0	16/6/16	104	Yes	Parous	No	0	0	0	0
D0	16/6/16	105	Yes	Parous	No	0	0	0	0
D0	16/6/16	106	Yes	Parous	No	0	0	0	0
D0	16/6/16	107	Yes	Parous	No	0	0	0	0
D0	16/6/16	108	Yes	Parous	No	0	0	0	0
D0	16/6/16	109	Yes	Parous	No	0	0	0	0
D0	16/6/16	110	Yes	Parous	No	0	0	0	0
D0	16/6/16	111	Yes	Parous	No	0	0	0	0
D0	16/6/16	112	Yes	Parous	No	0	0	0	0
D0	16/6/16	113	Yes	Parous	No	0	0	0	0
D0	16/6/16	114	Yes	Parous	No	0	0	0	0
D0	16/6/16	115	Yes	Parous	No	0	0	0	0
D0	16/6/16	116	Yes	Parous	No	0	0	0	0
D0	16/6/16	117	Yes	Parous	No	0	0	0	0
D0	16/6/16	118	Yes	Parous	No	0	0	0	0
D0	16/6/16	119	Yes	Parous	No	0	0	0	0
D0	16/6/16	120	Yes	Parous	No	0	0	0	0
D0	16/6/16	121	Yes	Parous	No	0	0	0	0
D0	16/6/16	122	Yes	Parous	No	0	0	0	0
D0	16/6/16	123	Yes	Parous	No	0	0	0	0
D0	16/6/16	124	Yes	Parous	No	0	0	0	0
D0	16/6/16	125	Yes	Nulliparous
D0	16/6/16	126	Yes	Nulliparous
D0	16/6/16	127	Yes	Nulliparous
D0	16/6/16	128	Yes	Nulliparous
D0	16/6/16	129	Yes	Nulliparous
D0	16/6/16	130	Yes	Nulliparous
D0	16/6/16	131	Yes	Nulliparous
D0	16/6/16	132	Yes	Nulliparous
D0	16/6/16	133	Yes	Nulliparous
D0	16/6/16	134	Yes	Nulliparous
D0	16/6/16	135	Yes	Nulliparous
D0	16/6/16	136	Yes	Nulliparous
D0	16/6/16	137	Yes	Nulliparous
D0	16/6/16	138	Yes	Nulliparous
D0	16/6/16	139	Yes	Nulliparous
D0	16/6/16	140	Yes	Nulliparous
D0	16/6/16	141	Yes	Nulliparous
D0	16/6/16	142	Yes	Nulliparous
D0	16/6/16	143	Yes	Nulliparous
D0	16/6/16	144	Yes	Nulliparous
D0	16/6/16	145	Yes	Nulliparous
D0	16/6/16	146	Yes	Nulliparous
D0	16/6/16	147	Yes	Nulliparous
D0	16/6/16	148	Yes	Nulliparous
D0	16/6/16	149	Yes	Nulliparous
D0	16/6/16	150	Yes	Nulliparous
D0	16/6/16	151	Yes	Nulliparous
D0	16/6/16	152	Yes	Nulliparous
D0	16/6/16	153	Yes	Nulliparous
D0	16/6/16	154	Yes	Nulliparous
D0	16/6/16	155	Yes	Nulliparous
D0	16/6/16	156	Yes	Nulliparous
D0	16/6/16	157	Yes	Nulliparous
D0	16/6/16	158	Yes	Nulliparous
D0	16/6/16	159	Yes	Nulliparous
D0	16/6/16	160	Yes	Nulliparous
D0	16/6/16	161	Yes	Nulliparous
D0	16/6/16	162	Yes	Nulliparous
D0	16/6/16	163	Yes	Nulliparous
D0	16/6/16	164	Yes	Nulliparous
D0	16/6/16	165	Yes	Nulliparous
D0	16/6/16	166	Yes	Nulliparous
D0	16/6/16	167	Yes	Nulliparous
D0	16/6/16	168	Yes	Nulliparous
D0	16/6/16	169	Yes	Nulliparous
D0	16/6/16	170	Yes	Nulliparous
D0	16/6/16	171	Yes	Nulliparous
D0	16/6/16	172	Yes	Nulliparous
D0	16/6/16	173	Yes	Nulliparous
D0	16/6/16	174	Yes	Nulliparous
D0	16/6/16	175	Yes	Nulliparous
D0	16/6/16	176	Yes	Nulliparous
D0	16/6/16	177	Yes	Nulliparous
D0	16/6/16	178	Yes	Nulliparous
D0	16/6/16	179	Yes	Nulliparous
D0	16/6/16	180	Yes	Nulliparous
D0	16/6/16	181	Yes	Nulliparous
D0	16/6/16	182	Yes	Nulliparous
D0	16/6/16	183	Yes	Nulliparous
D0	16/6/16	184	Yes	Nulliparous
D0	16/6/16	185	Yes	Nulliparous
D0	16/6/16	186	Yes	Nulliparous
D0	16/6/16	187	Yes	Nulliparous
D0	16/6/16	188	Yes	Nulliparous
D0	16/6/16	189	Yes	Nulliparous
D0	16/6/16	190	Yes	Nulliparous
D0	16/6/16	191	Yes	Nulliparous
D0	16/6/16	192	Yes	Nulliparous
D0	16/6/16	193	Yes	Nulliparous
D0	16/6/16	194	Yes	Nulliparous
D0	16/6/16	195	Yes	Nulliparous
D0	16/6/16	196	Yes	Nulliparous
D0	16/6/16	197	Yes	Nulliparous
D0	16/6/16	198	Yes	Nulliparous
D0	16/6/16	199	Yes	Nulliparous
D0	16/6/16	200	Yes	Nulliparous
D0	16/6/16	201	Yes	Nulliparous
D0	16/6/16	202	Yes	Nulliparous
D0	16/6/16	203	Yes	Nulliparous
D0	16/6/16	204	Yes	Nulliparous
D0	16/6/16	205	Yes	Nulliparous
D0	16/6/16	206	Yes	Nulliparous
D0	16/6/16	207	Yes	Nulliparous
D0	16/6/16	208	Yes	Nulliparous
D0	16/6/16	209	Yes	Nulliparous
D0	16/6/16	210	Yes	Nulliparous
D0	16/6/16	211	Yes	Nulliparous
D0	16/6/16	212	Yes	Nulliparous
D0	16/6/16	213	Yes	Nulliparous
D0	16/6/16	214	Yes	Nulliparous
D0	16/6/16	215	Yes	Nulliparous
D0	16/6/16	216	Yes	Nulliparous
D0	16/6/16	217	Yes	Nulliparous
D0	16/6/16	218	Yes	Nulliparous
D0	16/6/16	219	Yes	Nulliparous
D0	16/6/16	220	Yes	Nulliparous
D0	16/6/16	221	Yes	Nulliparous
D0	16/6/16	222	Yes	Nulliparous
D0	16/6/16	223	Yes	Nulliparous
D0	16/6/16	224	Yes	Nulliparous
D0	16/6/16	225	Yes	Nulliparous
D0	16/6/16	226	Yes	Nulliparous
D0	16/6/16	227	Yes	Nulliparous
D0	16/6/16	228	Yes	Nulliparous
D0	16/6/16	229	Yes	Nulliparous
D0	16/6/16	230	Yes	Nulliparous
D0	16/6/16	231	Yes	Nulliparous
D0	16/6/16	232	Yes	Nulliparous
D0	16/6/16	233	Yes	Nulliparous
D0	16/6/16	234	Yes	Nulliparous
D0	16/6/16	235	Yes	Nulliparous
D0	16/6/16	236	Yes	Nulliparous
D0	16/6/16	237	Yes	Nulliparous
D0	16/6/16	238	Yes	Nulliparous
D0	16/6/16	239	Yes	Nulliparous
D0	16/6/16	240	Yes	Nulliparous
D0	16/6/16	241	Yes	Nulliparous
D0	16/6/16	242	Yes	Nulliparous
D0	16/6/16	243	Yes	Nulliparous
D0	16/6/16	244	Yes	Nulliparous
D0	16/6/16	245	Yes	Nulliparous
D0	16/6/16	246	Yes	Nulliparous
D0	16/6/16	247	Yes	Nulliparous
D0	16/6/16	248	Yes	Nulliparous
D0	16/6/16	249	Yes	Nulliparous
D0	16/6/16	250	Yes	Nulliparous
D0	16/6/16	251	Yes	Nulliparous
D0	16/6/16	252	Yes	Nulliparous
D0	16/6/16	253	Yes	Nulliparous
D0	16/6/16	254	Yes	Nulliparous
D0	16/6/16	255	Yes	Nulliparous
D0	16/6/16	256	Yes	Nulliparous
D0	16/6/16	257	Yes	Nulliparous
D0	16/6/16	258	Yes	Nulliparous
D0	16/6/16	259	Yes	Nulliparous
D0	16/6/16	260	Yes	Nulliparous
D0	16/6/16	261	Yes	Nulliparous
D0	16/6/16	262	Yes	Nulliparous
D0	16/6/16	263	Yes	Nulliparous
D0	16/6/16	264	Yes	Nulliparous
D0	16/6/16	265	Yes	Nulliparous
D0	16/6/16	266	Yes	Nulliparous
D0	16/6/16	267	Yes	Nulliparous
D0	16/6/16	268	Yes	Nulliparous
D0	16/6/16	269	Yes	Nulliparous
D0	16/6/16	270	Yes	Nulliparous
D0	16/6/16	271	Yes	Nulliparous
D0	16/6/16	272	Yes	Nulliparous
D0	16/6/16	273	Yes	Nulliparous
D0	16/6/16	274	Yes	Nulliparous
D0	16/6/16	275	Yes	Nulliparous
D0	16/6/16	276	Yes	Nulliparous
D0	16/6/16	277	Yes	Nulliparous
D0	16/6/16	278	Yes	Nulliparous
D0	16/6/16	279	Yes	Nulliparous
D0	16/6/16	280	Yes	Nulliparous
D0	16/6/16	281	Yes	Nulliparous
D0	16/6/16	282	Yes	Nulliparous
D0	16/6/16	283	Yes	Nulliparous
D0	16/6/16	284	Yes	Nulliparous
D0	16/6/16	285	Yes	Nulliparous
D0	16/6/16	286	Yes	Nulliparous
D0	16/6/16	287	Yes	Nulliparous
D0	16/6/16	288	Yes	Nulliparous
D0	16/6/16	289	Yes	Nulliparous
D0	16/6/16	290	Yes	Nulliparous
D0	16/6/16	291	Yes	Nulliparous
D0	16/6/16	292	Yes	Nulliparous
D0	16/6/16	293	Yes	Nulliparous
D0	16/6/16	294	Yes	Nulliparous
D0	16/6/16	295	Yes	Nulliparous
D0	16/6/16	296	Yes	Nulliparous
D0	16/6/16	297	Yes	Nulliparous
D0	16/6/16	298	Yes	Nulliparous
D0	16/6/16	299	Yes	Nulliparous
D0	16/6/16	300	Yes	Nulliparous
D0	16/6/16	301	Yes	Nulliparous
D0	16/6/16	302	Yes	Nulliparous
D0	16/6/16	303	Yes	Nulliparous
D0	16/6/16	304	Yes	Nulliparous
D0	16/6/16	305	Yes	Nulliparous
D0	16/6/16	306	Yes	Nulliparous
D0	16/6/16	307	Yes	Nulliparous
D0	16/6/16	308	Yes	Nulliparous
D0	16/6/16	309	Yes	Nulliparous
D0	16/6/16	310	Yes	Nulliparous
D0	16/6/16	311	Yes	Nulliparous
D0	16/6/16	312	Yes	Nulliparous
D0	16/6/16	313	Yes	Nulliparous
D0	16/6/16	314	Yes	Nulliparous
D0	16/6/16	315	Yes	Nulliparous
D0	16/6/16	316	Yes	Nulliparous
D0	16/6/16	317	Yes	Nulliparous
D0	16/6/16	318	Yes	Nulliparous
D0	16/6/16	319	Yes	Nulliparous
D0	16/6/16	320	Yes	Nulliparous
D0	16/6/16	321	Yes	Nulliparous
D0	16/6/16	322	Yes	Nulliparous
D0	16/6/16	323	Yes	Nulliparous
D0	16/6/16	324	Yes	Nulliparous
D0	16/6/16	325	Yes	Nulliparous
D0	16/6/16	326	Yes	Nulliparous
D0	16/6/16	327	Yes	Nulliparous
D0	16/6/16	328	Yes	Nulliparous
D0	16/6/16	329	Yes	Nulliparous
D0	16/6/16	330	Yes	Nulliparous
D0	16/6/16	331	Yes	Nulliparous
D0	16/6/16	332	Yes	Nulliparous
D0	16/6/16	333	Yes	Nulliparous
D0	16/6/16	334	Yes	Nulliparous
D0	16/6/16	335	Yes	Nulliparous
D0	16/6/16	336	Yes	Nulliparous
D0	16/6/16	337	Yes	Nulliparous
D0	16/6/16	338	Yes	Nulliparous
D0	16/6/16	339	Yes	Nulliparous
D0	16/6/16	340	Yes	Nulliparous
D0	16/6/16	341	Yes	Nulliparous
D0	16/6/16	342	Yes	Nulliparous
D0	16/6/16	343	Yes	Nulliparous
D0	16/6/16	344	Yes	Nulliparous
D0	16/6/16	345	Yes	Nulliparous
D0	16/6/16	346	Yes	Nulliparous
D0	16/6/16	347	Yes	Nulliparous
D0	16/6/16	348	Yes	Nulliparous
D0	16/6/16	349	Yes	Nulliparous
D0	16/6/16	350	Yes	Nulliparous
D0	16/6/16	351	Yes	Nulliparous
D0	16/6/16	352	Yes	Nulliparous
D0	16/6/16	353	Yes	Nulliparous
D0	16/6/16	354	Yes	Nulliparous
D0	16/6/16	355	Yes	Nulliparous
D0	16/6/16	356	Yes	Nulliparous
D0	16/6/16	357	Yes	Nulliparous
D0	16/6/16	358	Yes	Nulliparous
D0	16/6/16	359	Yes	Nulliparous
D0	16/6/16	360	Yes	Nulliparous
D0	16/6/16	361	Yes	Nulliparous
D0	16/6/16	362	Yes	Nulliparous
D0	16/6/16	363	Yes	Nulliparous
D0	16/6/16	364	Yes	Nulliparous
D0	16/6/16	365	Yes	Nulliparous
D0	16/6/16	366	Yes	Nulliparous
D0	16/6/16	367	Yes	Nulliparous
D0	16/6/16	368	Yes	Nulliparous
D0	16/6/16	369	Yes	Nulliparous
D0	16/6/16	370	Yes	Nulliparous
D0	16/6/16	371	Yes	Nulliparous
D0	16/6/16	372	Yes	Nulliparous
D0	16/6/16	373	Yes	Nulliparous
D0	16/6/16	374	Yes	Nulliparous
D0	16/6/16	375	Yes	Nulliparous
D0	16/6/16	376	Yes	Nulliparous
D0	16/6/16	377	Yes	Nulliparous
D0	16/6/16	378	Yes	Nulliparous
D0	16/6/16	379	Yes	Nulliparous
D0	16/6/16	380	Yes	Nulliparous
D0	16/6/16	381	Yes	Nulliparous
D0	16/6/16	382	Yes	Nulliparous
D0	16/6/16	383	Yes	Nulliparous
D0	16/6/16	384	Yes	Nulliparous
D0	16/6/16	385	Yes	Nulliparous
D0	16/6/16	386	Yes	Nulliparous
D0	16/6/16	387	Yes	Nulliparous
D0	16/6/16	388	Yes	Nulliparous
D0	16/6/16	389	Yes	Nulliparous
D0	16/6/16	390	Yes	Nulliparous
D0	16/6/16	391	Yes	Nulliparous
D0	16/6/16	392	Yes	Nulliparous
D0	16/6/16	393	Yes	Nulliparous
D0	16/6/16	394	Yes	Nulliparous
D0	16/6/16	395	Yes	Nulliparous
D0	16/6/16	396	Yes	Nulliparous
D0	16/6/16	397	Yes	Nulliparous
D0	16/6/16	398	Yes	Nulliparous
D0	16/6/16	399	Yes	Nulliparous
D0	16/6/16	400	Yes	Nulliparous
D0	16/6/16	401	Yes	Nulliparous
D0	16/6/16	402	Yes	Nulliparous
D0	16/6/16	403	Yes	Nulliparous
D0	16/6/16	404	Yes	Nulliparous
D0	16/6/16	405	Yes	Nulliparous
D0	16/6/16	406	Yes	Nulliparous
D0	16/6/16	407	Yes	Nulliparous
D0	16/6/16	408	Yes	Nulliparous
D0	16/6/16	409	Yes	Nulliparous
D0	16/6/16	410	Yes	Nulliparous
D0	16/6/16	411	Yes	Nulliparous
D0	16/6/16	412	Yes	Nulliparous
D0	16/6/16	413	Yes	Nulliparous
D0	16/6/16	414	Yes	Nulliparous
D0	16/6/16	415	Yes	Nulliparous
D0	16/6/16	416	Yes	Nulliparous
D0	16/6/16	417	Yes	Nulliparous
D0	16/6/16	418	Yes	Nulliparous
D0	16/6/16	419	Yes	Nulliparous
D0	16/6/16	420	Yes	Nulliparous
D0	16/6/16	421	Yes	Nulliparous
D0	16/6/16	422	Yes	Nulliparous
D0	16/6/16	423	Yes	Nulliparous
D0	16/6/16	424	Yes	Nulliparous
D0	16/6/16	425	Yes	Nulliparous
D0	16/6/16	426	Yes	Nulliparous
D0	16/6/16	427	Yes	Nulliparous
D0	16/6/16	428	Yes	Nulliparous
D0	16/6/16	429	Yes	Nulliparous
D0	16/6/16	430	Yes	Nulliparous
D0	16/6/16	431	Yes	Nulliparous
D0	16/6/16	432	Yes	Nulliparous
D0	16/6/16	433	Yes	Nulliparous
D0	16/6/16	434	Yes	Nulliparous
D0	16/6/16	435	Yes	Nulliparous
D0	16/6/16	436	Yes	Nulliparous
D0	16/6/16	437	Yes	Nulliparous
D0	16/6/16	438	Yes	Nulliparous
D0	16/6/16	439	Yes	Nulliparous
D0	16/6/16	440	Yes	Nulliparous
D0	16/6/16	441	Yes	Nulliparous
D0	16/6/16	442	Yes	Nulliparous
D0	16/6/16	443	Yes	Nulliparous
D0	16/6/16	444	Yes	Nulliparous
D0	16/6/16	445	Yes	Nulliparous
D0	16/6/16	446	Yes	Nulliparous
D0	16/6/16	447	Yes	Nulliparous
D0	16/6/16	448	Yes	Nulliparous
D0	16/6/16	449	Yes	Nulliparous
D0	16/6/16	450	Yes	Nulliparous
D0	16/6/16	451	Yes	Nulliparous
D0	16/6/16	452	Yes	Nulliparous
D0	16/6/16	453	Yes	Nulliparous
D0	16/6/16	454	Yes	Nulliparous
D0	16/6/16	455	Yes	Nulliparous
D0	16/6/16	456	Yes	Nulliparous
D0	16/6/16	457	Yes	Nulliparous
D0	16/6/16	458	Yes	Nulliparous
D0	16/6/16	459	Yes	Nulliparous
D0	16/6/16	460	Yes	Nulliparous
D0	16/6/16	461	Yes	Nulliparous
D0	16/6/16	462	Yes	Nulliparous
D0	16/6/16	463	Yes	Nulliparous
D0	16/6/16	464	Yes	Nulliparous
D0	16/6/16	465	Yes	Nulliparous
D0	16/6/16	466	Yes	Nulliparous
D0	16/6/16	467	Yes	Nulliparous
D0	16/6/16	468	Yes	Nulliparous
D0	16/6/16	469	Yes	Nulliparous
D0	16/6/16	470	Yes	Nulliparous
D0	16/6/16	471	Yes	Nulliparous
D0	16/6/16	472	Yes	Nulliparous
D0	16/6/16	473	Yes	Nulliparous
D0	16/6/16	474	Yes	Nulliparous
D0	16/6/16	475	Yes	Nulliparous
D0	16/6/16	476	Yes	Nulliparous
D0	16/6/16	477	Yes	Nulliparous
D0	16/6/16	478	Yes	Nulliparous
D0	16/6/16	479	Yes	Nulliparous
D0	16/6/16	480	Yes	Nulliparous
D0	16/6/16	481	Yes	Nulliparous
D0	16/6/16	482	Yes	Nulliparous
D0	16/6/16	483	Yes	Nulliparous
D0	16/6/16	484	Yes	Nulliparous
D0	16/6/16	485	Yes	Nulliparous
D0	16/6/16	486	Yes	Nulliparous
D0	16/6/16	487	Yes	Nulliparous
D0	16/6/16	488	Yes	Nulliparous
D0	16/6/16	489	Yes	Nulliparous
D0	16/6/16	490	Yes	Nulliparous
D0	16/6/16	491	Yes	Nulliparous
D0	16/6/16	492	Yes	Nulliparous
D0	16/6/16	493	Yes	Nulliparous
D0	16/6/16	494	Yes	Nulliparous
D0	16/6/16	495	Yes	Nulliparous
D0	16/6/16	496	Yes	Nulliparous
D0	16/6/16	497	Yes	Nulliparous
D0	16/6/16	498	Yes	Nulliparous
D0	16/6/16	499	Yes	Nulliparous
D0	16/6/16	500	Yes	Nulliparous
D0	16/6/16	501	Yes	Nulliparous
D0	16/6/16	502	Yes	Nulliparous
D0	16/6/16	503	Yes	Nulliparous
D0	16/6/16	504	Yes	Nulliparous
D0	16/6/16	505	Yes	Nulliparous
D0	16/6/16	506	Yes	Nulliparous
D0	16/6/16	507	Yes	Nulliparous
D0	16/6/16	508	Yes	Nulliparous
D0	16/6/16	509	Yes	Nulliparous
D0	16/6/16	510	Yes	Nulliparous
D0	16/6/16	511	Yes	Nulliparous
D0	16/6/16	512	Yes	Nulliparous
D0	16/6/16	513	Yes	Nulliparous
D0	16/6/16	514	Yes	Nulliparous
D0	16/6/16	515	Yes	Nulliparous
D0	16/6/16	516	Yes	Nulliparous
D0	16/6/16	517	Yes	Nulliparous
D0	16/6/16	518	Yes	Nulliparous
D0	16/6/16	519	Yes	Nulliparous
D0	16/6/16	520	Yes	Nulliparous
D0	16/6/16	521	Yes	Nulliparous
D0	16/6/16	522	Yes	Nulliparous
D0	16/6/16	523	Yes	Nulliparous
D0	16/6/16	524	Yes	Nulliparous
D0	16/6/16	525	Yes	Nulliparous
D0	16/6/16	526	Yes	Nulliparous
D0	16/6/16	527	Yes	Nulliparous
D0	16/6/16	528	Yes	Nulliparous
D0	16/6/16	529	Yes	Nulliparous
D0	16/6/16	530	Yes	Nulliparous
D0	16/6/16	531	Yes	Nulliparous
D0	16/6/16	532	Yes	Nulliparous
D0	16/6/16	533	Yes	Nulliparous
D0	16/6/16	534	Yes	Nulliparous
D0	16/6/16	535	Yes	Nulliparous
D0	16/6/16	536	Yes	Nulliparous
D0	16/6/16	537	Yes	Nulliparous
D0	16/6/16	538	Yes	Nulliparous
D0	16/6/16	539	Yes	Nulliparous
D0	16/6/16	540	Yes	Nulliparous
D0	16/6/16	541	Yes	Nulliparous
D0	16/6/16	542	Yes	Nulliparous
D0	17/6/16	1	Yes	Parous	Yes	0	0	1	1
D0	17/6/16	2	Yes	Parous	Yes	0	2	3	3
D0	17/6/16	3	Yes	Parous	Yes	0	1	0	0
D0	17/6/16	4	Yes	Parous	Yes	0	2	0	0
D0	17/6/16	5	Yes	Parous	No	0	0	0	0
D0	17/6/16	6	Yes	Parous	No	0	0	0	0
D0	17/6/16	7	Yes	Parous	No	0	0	0	0
D0	17/6/16	8	Yes	Parous	No	0	0	0	0
D0	17/6/16	9	Yes	Parous	No	0	0	0	0
D0	17/6/16	10	Yes	Parous	No	0	0	0	0
D0	17/6/16	11	Yes	Parous	No	0	0	0	0
D0	17/6/16	12	Yes	Parous	No	0	0	0	0
D0	17/6/16	13	Yes	Parous	No	0	0	0	0
D0	17/6/16	14	Yes	Parous	No	0	0	0	0
D0	17/6/16	15	Yes	Parous	No	0	0	0	0
D0	17/6/16	16	Yes	Parous	No	0	0	0	0
D0	17/6/16	17	Yes	Parous	No	0	0	0	0
D0	17/6/16	18	Yes	Parous	No	0	0	0	0
D0	17/6/16	19	Yes	Parous	No	0	0	0	0
D0	17/6/16	20	Yes	Parous	No	0	0	0	0
D0	17/6/16	21	Yes	Parous	No	0	0	0	0
D0	17/6/16	22	Yes	Parous	No	0	0	0	0
D0	17/6/16	23	Yes	Parous	No	0	0	0	0
D0	17/6/16	24	Yes	Parous	No	0	0	0	0
D0	17/6/16	25	Yes	Parous	No	0	0	0	0
D0	17/6/16	26	Yes	Parous	No	0	0	0	0
D0	17/6/16	27	Yes	Parous	No	0	0	0	0
D0	17/6/16	28	Yes	Parous	No	0	0	0	0
D0	17/6/16	29	Yes	Parous	No	0	0	0	0
D0	17/6/16	30	Yes	Parous	No	0	0	0	0
D0	17/6/16	31	Yes	Parous	No	0	0	0	0
D0	17/6/16	32	Yes	Parous	No	0	0	0	0
D0	17/6/16	33	Yes	Parous	No	0	0	0	0
D0	17/6/16	34	Yes	Parous	No	0	0	0	0
D0	17/6/16	35	Yes	Parous	No	0	0	0	0
D0	17/6/16	36	Yes	Parous	No	0	0	0	0
D0	17/6/16	37	Yes	Parous	No	0	0	0	0
D0	17/6/16	38	Yes	Parous	No	0	0	0	0
D0	17/6/16	39	Yes	Parous	No	0	0	0	0
D0	17/6/16	40	Yes	Parous	No	0	0	0	0
D0	17/6/16	41	Yes	Parous	No	0	0	0	0
D0	17/6/16	42	Yes	Parous	No	0	0	0	0
D0	17/6/16	43	Yes	Parous	No	0	0	0	0
D0	17/6/16	44	Yes	Parous	No	0	0	0	0
D0	17/6/16	45	Yes	Parous	No	0	0	0	0
D0	17/6/16	46	Yes	Parous	No	0	0	0	0
D0	17/6/16	47	Yes	Parous	No	0	0	0	0
D0	17/6/16	48	Yes	Parous	No	0	0	0	0
D0	17/6/16	49	Yes	Parous	No	0	0	0	0
D0	17/6/16	50	Yes	Parous	No	0	0	0	0
D0	17/6/16	51	Yes	Parous	No	0	0	0	0
D0	17/6/16	52	Yes	Parous	No	0	0	0	0
D0	17/6/16	53	Yes	Parous	No	0	0	0	0
D0	17/6/16	54	Yes	Parous	No	0	0	0	0
D0	17/6/16	55	Yes	Parous	No	0	0	0	0
D0	17/6/16	56	Yes	Parous	No	0	0	0	0
D0	17/6/16	57	Yes	Parous	No	0	0	0	0
D0	17/6/16	58	Yes	Parous	No	0	0	0	0
D0	17/6/16	59	Yes	Parous	No	0	0	0	0
D0	17/6/16	60	Yes	Parous	No	0	0	0	0
D0	17/6/16	61	Yes	Parous	No	0	0	0	0
D0	17/6/16	62	Yes	Parous	No	0	0	0	0
D0	17/6/16	63	Yes	Parous	No	0	0	0	0
D0	17/6/16	64	Yes	Parous	No	0	0	0	0
D0	17/6/16	65	Yes	Parous	No	0	0	0	0
D0	17/6/16	66	Yes	Parous	No	0	0	0	0
D0	17/6/16	67	Yes	Parous	No	0	0	0	0
D0	17/6/16	68	Yes	Parous	No	0	0	0	0
D0	17/6/16	69	Yes	Parous	No	0	0	0	0
D0	17/6/16	70	Yes	Parous	No	0	0	0	0
D0	17/6/16	71	Yes	Parous	No	0	0	0	0
D0	17/6/16	72	Yes	Parous	No	0	0	0	0
D0	17/6/16	73	Yes	Parous	No	0	0	0	0
D0	17/6/16	74	Yes	Parous	No	0	0	0	0
D0	17/6/16	75	Yes	Parous	No	0	0	0	0
D0	17/6/16	76	Yes	Parous	No	0	0	0	0
D0	17/6/16	77	Yes	Parous	No	0	0	0	0
D0	17/6/16	78	Yes	Parous	No	0	0	0	0
D0	17/6/16	79	Yes	Parous	No	0	0	0	0
D0	17/6/16	80	Yes	Parous	No	0	0	0	0
D0	17/6/16	81	Yes	Parous	No	0	0	0	0
D0	17/6/16	82	Yes	Parous	No	0	0	0	0
D0	17/6/16	83	Yes	Parous	No	0	0	0	0
D0	17/6/16	84	Yes	Parous	No	0	0	0	0
D0	17/6/16	85	Yes	Parous	No	0	0	0	0
D0	17/6/16	86	Yes	Parous	No	0	0	0	0
D0	17/6/16	87	Yes	Parous	No	0	0	0	0
D0	17/6/16	88	Yes	Parous	No	0	0	0	0
D0	17/6/16	89	Yes	Parous	No	0	0	0	0
D0	17/6/16	90	Yes	Parous	No	0	0	0	0
D0	17/6/16	91	Yes	Parous	No	0	0	0	0
D0	17/6/16	92	Yes	Parous	No	0	0	0	0
D0	17/6/16	93	Yes	Parous	No	0	0	0	0
D0	17/6/16	94	Yes	Parous	No	0	0	0	0
D0	17/6/16	95	Yes	Parous	No	0	0	0	0
D0	17/6/16	96	Yes	Parous	No	0	0	0	0
D0	17/6/16	97	Yes	Parous	No	0	0	0	0
D0	17/6/16	98	Yes	Parous	No	0	0	0	0
D0	17/6/16	99	Yes	Parous	No	0	0	0	0
D0	17/6/16	100	Yes	Parous	No	0	0	0	0
D0	17/6/16	101	Yes	Parous	No	0	0	0	0
D0	17/6/16	102	Yes	Parous	No	0	0	0	0
D0	17/6/16	103	Yes	Parous	No	0	0	0	0
D0	17/6/16	104	Yes	Parous	No	0	0	0	0
D0	17/6/16	105	Yes	Parous	No	0	0	0	0
D0	17/6/16	106	Yes	Parous	No	0	0	0	0
D0	17/6/16	107	Yes	Parous	No	0	0	0	0
D0	17/6/16	108	Yes	Parous	No	0	0	0	0
D0	17/6/16	109	Yes	Parous	No	0	0	0	0
D0	17/6/16	110	Yes	Parous	No	0	0	0	0
D0	17/6/16	111	Yes	Parous	No	0	0	0	0
D0	17/6/16	112	Yes	Parous	No	0	0	0	0
D0	17/6/16	113	Yes	Parous	No	0	0	0	0
D0	17/6/16	114	Yes	Parous	No	0	0	0	0
D0	17/6/16	115	Yes	Parous	No	0	0	0	0
D0	17/6/16	116	Yes	Parous	No	0	0	0	0
D0	17/6/16	117	Yes	Parous	No	0	0	0	0
D0	17/6/16	118	Yes	Parous	No	0	0	0	0
D0	17/6/16	119	Yes	Parous	No	0	0	0	0
D0	17/6/16	120	Yes	Parous	No	0	0	0	0
D0	17/6/16	121	Yes	Parous	No	0	0	0	0
D0	17/6/16	122	Yes	Parous	No	0	0	0	0
D0	17/6/16	123	Yes	Parous	No	0	0	0	0
D0	17/6/16	124	Yes	Parous	No	0	0	0	0
D0	17/6/16	125	Yes	Parous	No	0	0	0	0
D0	17/6/16	126	Yes	Parous	No	0	0	0	0
D0	17/6/16	127	Yes	Parous	No	0	0	0	0
D0	17/6/16	128	Yes	Parous	No	0	0	0	0
D0	17/6/16	129	Yes	Parous	No	0	0	0	0
D0	17/6/16	130	Yes	Parous	No	0	0	0	0
D0	17/6/16	131	Yes	Parous	No	0	0	0	0
D0	17/6/16	132	Yes	Parous	No	0	0	0	0
D0	17/6/16	133	Yes	Parous	No	0	0	0	0
D0	17/6/16	134	Yes	Parous	No	0	0	0	0
D0	17/6/16	135	Yes	Parous	No	0	0	0	0
D0	17/6/16	136	Yes	Parous	No	0	0	0	0
D0	17/6/16	137	Yes	Parous	No	0	0	0	0
D0	17/6/16	138	Yes	Parous	No	0	0	0	0
D0	17/6/16	139	Yes	Parous	No	0	0	0	0
D0	17/6/16	140	Yes	Parous	No	0	0	0	0
D0	17/6/16	141	Yes	Parous	No	0	0	0	0
D0	17/6/16	142	Yes	Parous	No	0	0	0	0
D0	17/6/16	143	Yes	Parous	No	0	0	0	0
D0	17/6/16	144	Yes	Parous	No	0	0	0	0
D0	17/6/16	145	Yes	Parous	No	0	0	0	0
D0	17/6/16	146	Yes	Parous	No	0	0	0	0
D0	17/6/16	147	Yes	Parous	No	0	0	0	0
D0	17/6/16	148	Yes	Parous	No	0	0	0	0
D0	17/6/16	149	Yes	Parous	No	0	0	0	0
D0	17/6/16	150	Yes	Parous	No	0	0	0	0
D0	17/6/16	151	Yes	Parous	No	0	0	0	0
D0	17/6/16	152	Yes	Parous	No	0	0	0	0
D0	17/6/16	153	Yes	Parous	No	0	0	0	0
D0	17/6/16	154	Yes	Parous	No	0	0	0	0
D0	17/6/16	155	Yes	Parous	No	0	0	0	0
D0	17/6/16	156	Yes	Parous	No	0	0	0	0
D0	17/6/16	157	Yes	Parous	No	0	0	0	0
D0	17/6/16	158	Yes	Parous	No	0	0	0	0
D0	17/6/16	159	Yes	Parous	No	0	0	0	0
D0	17/6/16	160	Yes	Parous	No	0	0	0	0
D0	17/6/16	161	Yes	Parous	No	0	0	0	0
D0	17/6/16	162	Yes	Nulliparous
D0	17/6/16	163	Yes	Nulliparous
D0	17/6/16	164	Yes	Nulliparous
D0	17/6/16	165	Yes	Nulliparous
D0	17/6/16	166	Yes	Nulliparous
D0	17/6/16	167	Yes	Nulliparous
D0	17/6/16	168	Yes	Nulliparous
D0	17/6/16	169	Yes	Nulliparous
D0	17/6/16	170	Yes	Nulliparous
D0	17/6/16	171	Yes	Nulliparous
D0	17/6/16	172	Yes	Nulliparous
D0	17/6/16	173	Yes	Nulliparous
D0	17/6/16	174	Yes	Nulliparous
D0	17/6/16	175	Yes	Nulliparous
D0	17/6/16	176	Yes	Nulliparous
D0	17/6/16	177	Yes	Nulliparous
D0	17/6/16	178	Yes	Nulliparous
D0	17/6/16	179	Yes	Nulliparous
D0	17/6/16	180	Yes	Nulliparous
D0	17/6/16	181	Yes	Nulliparous
D0	17/6/16	182	Yes	Nulliparous
D0	17/6/16	183	Yes	Nulliparous
D0	17/6/16	184	Yes	Nulliparous
D0	17/6/16	185	Yes	Nulliparous
D0	17/6/16	186	Yes	Nulliparous
D0	17/6/16	187	Yes	Nulliparous
D0	17/6/16	188	Yes	Nulliparous
D0	17/6/16	189	Yes	Nulliparous
D0	17/6/16	190	Yes	Nulliparous
D0	17/6/16	191	Yes	Nulliparous
D0	17/6/16	192	Yes	Nulliparous
D0	17/6/16	193	Yes	Nulliparous
D0	17/6/16	194	Yes	Nulliparous
D0	17/6/16	195	Yes	Nulliparous
D0	17/6/16	196	Yes	Nulliparous
D0	17/6/16	197	Yes	Nulliparous
D0	17/6/16	198	Yes	Nulliparous
D0	17/6/16	199	Yes	Nulliparous
D0	17/6/16	200	Yes	Nulliparous
D0	17/6/16	201	Yes	Nulliparous
D0	17/6/16	202	Yes	Nulliparous
D0	17/6/16	203	Yes	Nulliparous
D0	17/6/16	204	Yes	Nulliparous
D0	17/6/16	205	Yes	Nulliparous
D0	17/6/16	206	Yes	Nulliparous
D0	17/6/16	207	Yes	Nulliparous
D0	17/6/16	208	Yes	Nulliparous
D0	17/6/16	209	Yes	Nulliparous
D0	17/6/16	210	Yes	Nulliparous
D0	17/6/16	211	Yes	Nulliparous
D0	17/6/16	212	Yes	Nulliparous
D0	17/6/16	213	Yes	Nulliparous
D0	17/6/16	214	Yes	Nulliparous
D0	17/6/16	215	Yes	Nulliparous
D0	17/6/16	216	Yes	Nulliparous
D0	17/6/16	217	Yes	Nulliparous
D0	17/6/16	218	Yes	Nulliparous
D0	17/6/16	219	Yes	Nulliparous
D0	17/6/16	220	Yes	Nulliparous
D0	17/6/16	221	Yes	Nulliparous
D0	17/6/16	222	Yes	Nulliparous
D0	17/6/16	223	Yes	Nulliparous
D0	17/6/16	224	Yes	Nulliparous
D0	17/6/16	225	Yes	Nulliparous
D0	17/6/16	226	Yes	Nulliparous
D0	17/6/16	227	Yes	Nulliparous
D0	17/6/16	228	Yes	Nulliparous
D0	17/6/16	229	Yes	Nulliparous
D0	17/6/16	230	Yes	Nulliparous
D0	17/6/16	231	Yes	Nulliparous
D0	17/6/16	232	Yes	Nulliparous
D0	17/6/16	233	Yes	Nulliparous
D0	17/6/16	234	Yes	Nulliparous
D0	17/6/16	235	Yes	Nulliparous
D0	17/6/16	236	Yes	Nulliparous
D0	17/6/16	237	Yes	Nulliparous
D0	17/6/16	238	Yes	Nulliparous
D0	17/6/16	239	Yes	Nulliparous
D0	17/6/16	240	Yes	Nulliparous
D0	17/6/16	241	Yes	Nulliparous
D0	17/6/16	242	Yes	Nulliparous
D0	17/6/16	243	Yes	Nulliparous
D0	17/6/16	244	Yes	Nulliparous
D0	17/6/16	245	Yes	Nulliparous
D0	17/6/16	246	Yes	Nulliparous
D0	17/6/16	247	Yes	Nulliparous
D0	17/6/16	248	Yes	Nulliparous
D0	17/6/16	249	Yes	Nulliparous
D0	17/6/16	250	Yes	Nulliparous
D0	17/6/16	251	Yes	Nulliparous
D0	17/6/16	252	Yes	Nulliparous
D0	17/6/16	253	Yes	Nulliparous
D0	17/6/16	254	Yes	Nulliparous
D0	17/6/16	255	Yes	Nulliparous
D0	17/6/16	256	Yes	Nulliparous
D0	17/6/16	257	Yes	Nulliparous
D0	17/6/16	258	Yes	Nulliparous
D0	17/6/16	259	Yes	Nulliparous
D0	17/6/16	260	Yes	Nulliparous
D0	17/6/16	261	Yes	Nulliparous
D0	17/6/16	262	Yes	Nulliparous
D0	17/6/16	263	Yes	Nulliparous
D0	17/6/16	264	Yes	Nulliparous
D0	17/6/16	265	Yes	Nulliparous
D0	17/6/16	266	Yes	Nulliparous
D0	17/6/16	267	Yes	Nulliparous
D0	17/6/16	268	Yes	Nulliparous
D0	17/6/16	269	Yes	Nulliparous
D0	17/6/16	270	Yes	Nulliparous
D0	17/6/16	271	Yes	Nulliparous
D0	17/6/16	272	Yes	Nulliparous
D0	17/6/16	273	Yes	Nulliparous
D0	17/6/16	274	Yes	Nulliparous
D0	17/6/16	275	Yes	Nulliparous
D0	17/6/16	276	Yes	Nulliparous
D0	17/6/16	277	Yes	Nulliparous
D0	17/6/16	278	Yes	Nulliparous
D0	17/6/16	279	Yes	Nulliparous
D0	17/6/16	280	Yes	Nulliparous
D0	17/6/16	281	Yes	Nulliparous
D0	17/6/16	282	Yes	Nulliparous
D0	17/6/16	283	Yes	Nulliparous
D0	17/6/16	284	Yes	Nulliparous
D0	17/6/16	285	Yes	Nulliparous
D0	17/6/16	286	Yes	Nulliparous
D0	17/6/16	287	Yes	Nulliparous
D0	17/6/16	288	Yes	Nulliparous
D0	17/6/16	289	Yes	Nulliparous
D0	17/6/16	290	Yes	Nulliparous
D0	17/6/16	291	Yes	Nulliparous
D0	17/6/16	292	Yes	Nulliparous
D0	17/6/16	293	Yes	Nulliparous
D0	17/6/16	294	Yes	Nulliparous
D0	17/6/16	295	Yes	Nulliparous
D0	17/6/16	296	Yes	Nulliparous
D0	17/6/16	297	Yes	Nulliparous
D0	17/6/16	298	Yes	Nulliparous
D0	17/6/16	299	Yes	Nulliparous
D0	17/6/16	300	Yes	Nulliparous
D0	17/6/16	301	Yes	Nulliparous
D0	17/6/16	302	Yes	Nulliparous
D0	17/6/16	303	Yes	Nulliparous
D0	17/6/16	304	Yes	Nulliparous
D0	17/6/16	305	Yes	Nulliparous
D0	17/6/16	306	Yes	Nulliparous
D0	17/6/16	307	Yes	Nulliparous
D0	17/6/16	308	Yes	Nulliparous
D0	17/6/16	309	Yes	Nulliparous
D0	17/6/16	310	Yes	Nulliparous
D0	17/6/16	311	Yes	Nulliparous
D0	17/6/16	312	Yes	Nulliparous
D0	17/6/16	313	Yes	Nulliparous
D0	17/6/16	314	Yes	Nulliparous
D0	17/6/16	315	Yes	Nulliparous
D0	17/6/16	316	Yes	Nulliparous
D0	17/6/16	317	Yes	Nulliparous
D0	17/6/16	318	Yes	Nulliparous
D0	17/6/16	319	Yes	Nulliparous
D0	17/6/16	320	Yes	Nulliparous
D0	17/6/16	321	Yes	Nulliparous
D0	17/6/16	322	Yes	Nulliparous
D0	17/6/16	323	Yes	Nulliparous
D0	17/6/16	324	Yes	Nulliparous
D0	17/6/16	325	Yes	Nulliparous
D0	17/6/16	326	Yes	Nulliparous
D0	17/6/16	327	Yes	Nulliparous
D0	17/6/16	328	Yes	Nulliparous
D0	17/6/16	329	Yes	Nulliparous
D0	17/6/16	330	Yes	Nulliparous
D0	17/6/16	331	Yes	Nulliparous
D0	17/6/16	332	Yes	Nulliparous
D0	17/6/16	333	Yes	Nulliparous
D0	17/6/16	334	Yes	Nulliparous
D0	17/6/16	335	Yes	Nulliparous
D0	17/6/16	336	Yes	Nulliparous
D0	17/6/16	337	Yes	Nulliparous
D0	17/6/16	338	Yes	Nulliparous
D0	17/6/16	339	Yes	Nulliparous
D0	17/6/16	340	Yes	Nulliparous
D0	17/6/16	341	Yes	Nulliparous
D0	17/6/16	342	Yes	Nulliparous
D0	17/6/16	343	Yes	Nulliparous
D0	17/6/16	344	Yes	Nulliparous
D0	17/6/16	345	Yes	Nulliparous
D0	17/6/16	346	Yes	Nulliparous
D0	17/6/16	347	Yes	Nulliparous
D0	17/6/16	348	Yes	Nulliparous
D0	17/6/16	349	Yes	Nulliparous
D0	17/6/16	350	Yes	Nulliparous
D0	17/6/16	351	Yes	Nulliparous
D0	17/6/16	352	Yes	Nulliparous
D0	17/6/16	353	Yes	Nulliparous
D0	17/6/16	354	Yes	Nulliparous
D0	17/6/16	355	Yes	Nulliparous
D0	17/6/16	356	Yes	Nulliparous
D0	17/6/16	357	Yes	Nulliparous
D0	17/6/16	358	Yes	Nulliparous
D0	17/6/16	359	Yes	Nulliparous
D0	17/6/16	360	Yes	Nulliparous
D0	17/6/16	361	Yes	Nulliparous
D0	17/6/16	362	Yes	Nulliparous
D0	17/6/16	363	Yes	Nulliparous
D0	17/6/16	364	Yes	Nulliparous
D0	17/6/16	365	Yes	Nulliparous
D0	17/6/16	366	Yes	Nulliparous
D0	17/6/16	367	Yes	Nulliparous
D0	17/6/16	368	Yes	Nulliparous
D0	17/6/16	369	Yes	Nulliparous
D0	17/6/16	370	Yes	Nulliparous
D0	17/6/16	371	Yes	Nulliparous
D0	17/6/16	372	Yes	Nulliparous
D0	17/6/16	373	Yes	Nulliparous
D0	17/6/16	374	Yes	Nulliparous
D0	17/6/16	375	Yes	Nulliparous
D0	17/6/16	376	Yes	Nulliparous
D0	17/6/16	377	Yes	Nulliparous
D0	17/6/16	378	Yes	Nulliparous
D0	17/6/16	379	Yes	Nulliparous
D0	17/6/16	380	Yes	Nulliparous
D0	17/6/16	381	Yes	Nulliparous
D0	17/6/16	382	Yes	Nulliparous
D0	17/6/16	383	Yes	Nulliparous
D0	17/6/16	384	Yes	Nulliparous
D0	17/6/16	385	Yes	Nulliparous
D0	17/6/16	386	Yes	Nulliparous
D0	17/6/16	387	Yes	Nulliparous
D0	17/6/16	388	Yes	Nulliparous
D0	17/6/16	389	Yes	Nulliparous
D0	17/6/16	390	Yes	Nulliparous
D0	17/6/16	391	Yes	Nulliparous
D0	17/6/16	392	Yes	Nulliparous
D0	17/6/16	393	Yes	Nulliparous
D0	17/6/16	394	Yes	Nulliparous
D0	17/6/16	395	Yes	Nulliparous
D0	17/6/16	396	Yes	Nulliparous
D0	17/6/16	397	Yes	Nulliparous
D0	17/6/16	398	Yes	Nulliparous
D0	17/6/16	399	Yes	Nulliparous
D0	17/6/16	400	Yes	Nulliparous
D0	17/6/16	401	Yes	Nulliparous
D0	17/6/16	402	Yes	Nulliparous
D0	17/6/16	403	Yes	Nulliparous
D0	17/6/16	404	Yes	Nulliparous
D0	17/6/16	405	Yes	Nulliparous
D0	17/6/16	406	Yes	Nulliparous
D0	17/6/16	407	Yes	Nulliparous
D0	17/6/16	408	Yes	Nulliparous
D0	17/6/16	409	Yes	Nulliparous
D0	17/6/16	410	Yes	Nulliparous
D0	17/6/16	411	Yes	Nulliparous
D0	17/6/16	412	Yes	Nulliparous
D0	17/6/16	413	Yes	Nulliparous
D0	17/6/16	414	Yes	Nulliparous
D0	17/6/16	415	Yes	Nulliparous
D0	17/6/16	416	Yes	Nulliparous
D0	17/6/16	417	Yes	Nulliparous
D0	17/6/16	418	Yes	Nulliparous
D0	17/6/16	419	Yes	Nulliparous
D0	17/6/16	420	Yes	Nulliparous
D0	17/6/16	421	Yes	Nulliparous
D0	17/6/16	422	Yes	Nulliparous
D0	17/6/16	423	Yes	Nulliparous
D0	17/6/16	424	Yes	Nulliparous
D0	17/6/16	425	Yes	Nulliparous
D0	17/6/16	426	Yes	Nulliparous
D0	17/6/16	427	Yes	Nulliparous
D0	17/6/16	428	Yes	Nulliparous
D0	17/6/16	429	Yes	Nulliparous
D0	17/6/16	430	Yes	Nulliparous
D0	17/6/16	431	Yes	Nulliparous
D0	17/6/16	432	Yes	Nulliparous
D0	17/6/16	433	Yes	Nulliparous
D0	17/6/16	434	Yes	Nulliparous
D0	17/6/16	435	Yes	Nulliparous
D0	17/6/16	436	Yes	Nulliparous
D0	17/6/16	437	Yes	Nulliparous
D0	17/6/16	438	Yes	Nulliparous
D0	17/6/16	439	Yes	Nulliparous
D0	17/6/16	440	Yes	Nulliparous
D0	17/6/16	441	Yes	Nulliparous
D0	17/6/16	442	Yes	Nulliparous
D0	17/6/16	443	Yes	Nulliparous
D0	17/6/16	444	Yes	Nulliparous
D0	17/6/16	445	Yes	Nulliparous
D0	17/6/16	446	Yes	Nulliparous
D0	17/6/16	447	Yes	Nulliparous
D0	17/6/16	448	Yes	Nulliparous
D0	17/6/16	449	Yes	Nulliparous
D0	17/6/16	450	Yes	Nulliparous
D0	17/6/16	451	Yes	Nulliparous
D0	17/6/16	452	Yes	Nulliparous
D0	17/6/16	453	Yes	Nulliparous
D0	17/6/16	454	Yes	Nulliparous
D0	17/6/16	455	Yes	Nulliparous
D0	17/6/16	456	Yes	Nulliparous
D0	17/6/16	457	Yes	Nulliparous
D0	17/6/16	458	Yes	Nulliparous
D0	17/6/16	459	Yes	Nulliparous
D0	17/6/16	460	Yes	Nulliparous
D0	17/6/16	461	Yes	Nulliparous
D0	17/6/16	462	Yes	Nulliparous
D0	17/6/16	463	Yes	Nulliparous
D0	17/6/16	464	Yes	Nulliparous
D0	17/6/16	465	Yes	Nulliparous
D0	17/6/16	466	Yes	Nulliparous
D0	17/6/16	467	Yes	Nulliparous
D0	17/6/16	468	Yes	Nulliparous
D0	17/6/16	469	Yes	Nulliparous
D0	17/6/16	470	Yes	Nulliparous
D0	17/6/16	471	Yes	Nulliparous
D0	17/6/16	472	Yes	Nulliparous
D0	17/6/16	473	Yes	Nulliparous
D0	17/6/16	474	Yes	Nulliparous
D0	17/6/16	475	Yes	Nulliparous
D0	17/6/16	476	Yes	Nulliparous
D0	17/6/16	477	Yes	Nulliparous
D0	17/6/16	478	Yes	Nulliparous
D0	17/6/16	479	Yes	Nulliparous
D0	17/6/16	480	Yes	Nulliparous
D0	17/6/16	481	Yes	Nulliparous
D0	17/6/16	482	Yes	Nulliparous
D0	17/6/16	483	Yes	Nulliparous
D0	17/6/16	484	Yes	Nulliparous
D0	17/6/16	485	Yes	Nulliparous
D0	17/6/16	486	Yes	Nulliparous
D0	17/6/16	487	Yes	Nulliparous
D0	17/6/16	488	Yes	Nulliparous
D0	17/6/16	489	Yes	Nulliparous
D0	17/6/16	490	Yes	Nulliparous
D0	17/6/16	491	Yes	Nulliparous
D0	17/6/16	492	Yes	Nulliparous
D0	17/6/16	493	Yes	Nulliparous
D0	17/6/16	494	Yes	Nulliparous
D0	17/6/16	495	Yes	Nulliparous
D0	17/6/16	496	Yes	Nulliparous
D0	17/6/16	497	Yes	Nulliparous
D0	17/6/16	498	Yes	Nulliparous
D0	17/6/16	499	Yes	Nulliparous
D0	17/6/16	500	Yes	Nulliparous
D0	17/6/16	501	Yes	Nulliparous
D0	17/6/16	502	Yes	Nulliparous
D0	17/6/16	503	Yes	Nulliparous
D0	17/6/16	504	Yes	Nulliparous
D0	17/6/16	505	Yes	Nulliparous
D0	17/6/16	506	Yes	Nulliparous
D0	17/6/16	507	Yes	Nulliparous
D0	17/6/16	508	Yes	Nulliparous
D0	17/6/16	509	Yes	Nulliparous
D0	17/6/16	510	Yes	Nulliparous
D0	17/6/16	511	Yes	Nulliparous
D0	17/6/16	512	Yes	Nulliparous
D0	17/6/16	513	Yes	Nulliparous
D0	17/6/16	514	Yes	Nulliparous
D0	17/6/16	515	Yes	Nulliparous
D0	17/6/16	516	Yes	Nulliparous
D0	17/6/16	517	Yes	Nulliparous
D0	17/6/16	518	Yes	Nulliparous
D0	17/6/16	519	Yes	Nulliparous
D0	17/6/16	520	Yes	Nulliparous
D0	17/6/16	521	Yes	Nulliparous
D0	17/6/16	522	Yes	Nulliparous
D0	17/6/16	523	Yes	Nulliparous
D0	17/6/16	524	Yes	Nulliparous
D0	17/6/16	525	Yes	Nulliparous
D0	17/6/16	526	Yes	Nulliparous
D0	17/6/16	527	Yes	Nulliparous
D0	17/6/16	528	Yes	Nulliparous
D0	17/6/16	529	Yes	Nulliparous
D0	17/6/16	530	Yes	Nulliparous
D0	17/6/16	531	Yes	Nulliparous
D0	17/6/16	532	Yes	Nulliparous
D0	17/6/16	533	Yes	Nulliparous
D0	17/6/16	534	Yes	Nulliparous
D0	17/6/16	535	Yes	Nulliparous
D0	17/6/16	536	Yes	Nulliparous
D0	17/6/16	537	Yes	Nulliparous
D0	17/6/16	538	Yes	Nulliparous
D0	17/6/16	539	Yes	Nulliparous
D0	17/6/16	540	Yes	Nulliparous
D0	17/6/16	541	Yes	Nulliparous
D0	17/6/16	542	Yes	Nulliparous
D0	17/6/16	543	Yes	Nulliparous
D0	17/6/16	544	Yes	Nulliparous
D0	17/6/16	545	Yes	Nulliparous
D0	17/6/16	546	Yes	Nulliparous
D0	17/6/16	547	Yes	Nulliparous
D0	17/6/16	548	Yes	Nulliparous
D0	17/6/16	549	Yes	Nulliparous
D0	17/6/16	550	Yes	Nulliparous
D0	17/6/16	551	Yes	Nulliparous
D0	17/6/16	552	Yes	Nulliparous
D0	17/6/16	553	Yes	Nulliparous
D0	17/6/16	554	Yes	Nulliparous
D0	17/6/16	555	Yes	Nulliparous
D0	17/6/16	556	Yes	Nulliparous
D0	17/6/16	557	Yes	Nulliparous
D0	17/6/16	558	Yes	Nulliparous
D0	17/6/16	559	Yes	Nulliparous
D0	17/6/16	560	Yes	Nulliparous
D0	17/6/16	561	Yes	Nulliparous
D0	17/6/16	562	Yes	Nulliparous
D0	17/6/16	563	Yes	Nulliparous
D0	17/6/16	564	Yes	Nulliparous
D0	17/6/16	565	Yes	Nulliparous
D0	17/6/16	566	Yes	Nulliparous
D0	17/6/16	567	Yes	Nulliparous
D0	17/6/16	568	Yes	Nulliparous
D0	17/6/16	569	Yes	Nulliparous
D0	17/6/16	570	Yes	Nulliparous
D0	17/6/16	571	Yes	Nulliparous
D0	17/6/16	572	Yes	Nulliparous
D0	17/6/16	573	Yes	Nulliparous
D0	17/6/16	574	Yes	Nulliparous
D0	17/6/16	575	Yes	Nulliparous
D0	17/6/16	576	Yes	Nulliparous
D0	17/6/16	577	Yes	Nulliparous
D0	17/6/16	578	Yes	Nulliparous
D0	17/6/16	579	Yes	Nulliparous
D0	17/6/16	580	Yes	Nulliparous
D0	17/6/16	581	Yes	Nulliparous
D0	17/6/16	582	Yes	Nulliparous
D0	17/6/16	583	Yes	Nulliparous
D0	17/6/16	584	Yes	Nulliparous
D0	17/6/16	585	Yes	Nulliparous
D0	17/6/16	586	Yes	Nulliparous
D0	17/6/16	587	Yes	Nulliparous
D0	17/6/16	588	Yes	Nulliparous
D0	17/6/16	589	Yes	Nulliparous
D0	17/6/16	590	Yes	Nulliparous
D0	17/6/16	591	Yes	Nulliparous
D0	17/6/16	592	Yes	Nulliparous
D0	17/6/16	593	Yes	Nulliparous
D0	17/6/16	594	Yes	Nulliparous
D0	17/6/16	595	Yes	Nulliparous
D0	17/6/16	596	Yes	Nulliparous
D0	17/6/16	597	Yes	Nulliparous
D0	17/6/16	598	Yes	Nulliparous
D0	17/6/16	599	Yes	Nulliparous
D0	17/6/16	600	Yes	Nulliparous
D0	17/6/16	601	Yes	Nulliparous
D0	17/6/16	602	Yes	Nulliparous
D0	17/6/16	603	Yes	Nulliparous
D0	17/6/16	604	Yes	Nulliparous
D0	17/6/16	605	Yes	Nulliparous
D0	17/6/16	606	Yes	Nulliparous
D0	17/6/16	607	Yes	Nulliparous
D0	17/6/16	608	Yes	Nulliparous
D0	17/6/16	609	Yes	Nulliparous
D0	17/6/16	610	Yes	Nulliparous
D0	17/6/16	611	Yes	Nulliparous
D0	17/6/16	612	Yes	Nulliparous
D0	17/6/16	613	Yes	Nulliparous
D0	17/6/16	614	Yes	Nulliparous
D0	17/6/16	615	Yes	Nulliparous
D0	17/6/16	616	Yes	Nulliparous
D0	17/6/16	617	Yes	Nulliparous
D0	17/6/16	618	Yes	Nulliparous
D0	17/6/16	619	Yes	Nulliparous
D0	17/6/16	620	Yes	Nulliparous
D0	17/6/16	621	Yes	Nulliparous
D0	17/6/16	622	Yes	Nulliparous
D0	17/6/16	623	Yes	Nulliparous
D0	17/6/16	624	Yes	Nulliparous
D0	17/6/16	625	Yes	Nulliparous
D0	17/6/16	626	Yes	Nulliparous
D0	17/6/16	627	Yes	Nulliparous
D0	17/6/16	628	Yes	Nulliparous
D0	17/6/16	629	Yes	Nulliparous
D0	17/6/16	630	Yes	Nulliparous
D0	17/6/16	631	Yes	Nulliparous
D0	17/6/16	632	Yes	Nulliparous
D0	17/6/16	633	Yes	Nulliparous
D0	17/6/16	634	Yes	Nulliparous
D0	17/6/16	635	Yes	Nulliparous
D0	17/6/16	636	Yes	Nulliparous
D0	17/6/16	637	Yes	Nulliparous
D0	17/6/16	638	Yes	Nulliparous
D0	17/6/16	639	Yes	Nulliparous
D0	17/6/16	640	Yes	Nulliparous
D0	17/6/16	641	Yes	Nulliparous
D0	17/6/16	642	Yes	Nulliparous
D0	17/6/16	643	Yes	Nulliparous
D0	17/6/16	644	Yes	Nulliparous
D0	17/6/16	645	Yes	Nulliparous
D0	17/6/16	646	Yes	Nulliparous
D0	17/6/16	647	Yes	Nulliparous
D0	17/6/16	648	Yes	Nulliparous
D0	17/6/16	649	Yes	Nulliparous
D0	17/6/16	650	Yes	Nulliparous
D0	17/6/16	651	Yes	Nulliparous
D0	17/6/16	652	Yes	Nulliparous
D0	17/6/16	653	Yes	Nulliparous
D0	17/6/16	654	Yes	Nulliparous
D0	17/6/16	655	Yes	Nulliparous
D0	17/6/16	656	Yes	Nulliparous
D0	17/6/16	657	Yes	Nulliparous
D0	17/6/16	658	Yes	Nulliparous
D0	17/6/16	659	Yes	Nulliparous
D0	17/6/16	660	Yes	Nulliparous
D0	17/6/16	661	Yes	Nulliparous
D0	17/6/16	662	Yes	Nulliparous
D0	17/6/16	663	Yes	Nulliparous
D0	17/6/16	664	Yes	Nulliparous
D0	17/6/16	665	Yes	Nulliparous
D0	17/6/16	666	Yes	Nulliparous
D0	17/6/16	667	Yes	Nulliparous
D0	17/6/16	668	Yes	Nulliparous
D0	17/6/16	669	Yes	Nulliparous
D0	17/6/16	670	Yes	Nulliparous
D0	17/6/16	671	Yes	Nulliparous
D0	17/6/16	672	Yes	Nulliparous
D0	17/6/16	673	Yes	Nulliparous
D0	17/6/16	674	Yes	Nulliparous
D0	17/6/16	675	Yes	Nulliparous
D0	17/6/16	676	Yes	Nulliparous
D0	17/6/16	677	Yes	Nulliparous
D0	17/6/16	678	Yes	Nulliparous
D0	17/6/16	679	Yes	Nulliparous
D0	17/6/16	680	Yes	Nulliparous
D0	17/6/16	681	Yes	Nulliparous
D0	17/6/16	682	Yes	Nulliparous
D0	17/6/16	683	Yes	Nulliparous
D0	17/6/16	684	Yes	Nulliparous
D0	17/6/16	685	Yes	Nulliparous
D0	17/6/16	686	Yes	Nulliparous
D0	17/6/16	687	Yes	Nulliparous
D0	17/6/16	688	Yes	Nulliparous
D0	17/6/16	689	Yes	Nulliparous
D0	17/6/16	690	Yes	Nulliparous
D0	17/6/16	691	Yes	Nulliparous
D0	17/6/16	692	Yes	Nulliparous
D0	17/6/16	693	Yes	Nulliparous
D0	17/6/16	694	Yes	Nulliparous
D0	17/6/16	695	Yes	Nulliparous
D0	17/6/16	696	Yes	Nulliparous
D0	17/6/16	697	Yes	Nulliparous
D0	17/6/16	698	Yes	Nulliparous
D0	17/6/16	699	Yes	Nulliparous
D0	17/6/16	700	Yes	Nulliparous
D0	17/6/16	701	Yes	Nulliparous
D0	17/6/16	702	Yes	Nulliparous
D0	17/6/16	703	Yes	Nulliparous
D0	17/6/16	704	Yes	Nulliparous
D0	17/6/16	705	Yes	Nulliparous
D0	17/6/16	706	Yes	Nulliparous
D0	17/6/16	707	Yes	Nulliparous
D0	17/6/16	708	Yes	Nulliparous
D0	17/6/16	709	Yes	Nulliparous
D0	17/6/16	710	Yes	Nulliparous
D0	17/6/16	711	Yes	Nulliparous
D0	17/6/16	712	Yes	Nulliparous
D0	17/6/16	713	Yes	Nulliparous
D0	17/6/16	714	Yes	Nulliparous
D0	17/6/16	715	Yes	Nulliparous
D0	17/6/16	716	Yes	Nulliparous
D0	17/6/16	717	Yes	Nulliparous
D0	17/6/16	718	Yes	Nulliparous
D0	17/6/16	719	Yes	Nulliparous
D0	17/6/16	720	Yes	Nulliparous
D0	17/6/16	721	Yes	Nulliparous
D0	17/6/16	722	Yes	Nulliparous
D0	17/6/16	723	Yes	Nulliparous
D0	18/6/16	1	Yes	Parous	Yes	0	0	5	5
D0	18/6/16	2	Yes	Parous	Yes	0	0	2	2
D0	18/6/16	3	Yes	Parous	Yes	0	0	6	6
D0	18/6/16	4	Yes	Parous	Yes	0	1	0	0
D0	18/6/16	5	Yes	Parous	Yes	1	1	0	0
D0	18/6/16	6	Yes	Parous	Yes	1	0	0	0
D0	18/6/16	7	Yes	Parous	No	0	0	0	0
D0	18/6/16	8	Yes	Parous	No	0	0	0	0
D0	18/6/16	9	Yes	Parous	No	0	0	0	0
D0	18/6/16	10	Yes	Parous	No	0	0	0	0
D0	18/6/16	11	Yes	Parous	No	0	0	0	0
D0	18/6/16	12	Yes	Parous	No	0	0	0	0
D0	18/6/16	13	Yes	Parous	No	0	0	0	0
D0	18/6/16	14	Yes	Parous	No	0	0	0	0
D0	18/6/16	15	Yes	Parous	No	0	0	0	0
D0	18/6/16	16	Yes	Parous	No	0	0	0	0
D0	18/6/16	17	Yes	Parous	No	0	0	0	0
D0	18/6/16	18	Yes	Parous	No	0	0	0	0
D0	18/6/16	19	Yes	Parous	No	0	0	0	0
D0	18/6/16	20	Yes	Parous	No	0	0	0	0
D0	18/6/16	21	Yes	Parous	No	0	0	0	0
D0	18/6/16	22	Yes	Parous	No	0	0	0	0
D0	18/6/16	23	Yes	Parous	No	0	0	0	0
D0	18/6/16	24	Yes	Parous	No	0	0	0	0
D0	18/6/16	25	Yes	Parous	No	0	0	0	0
D0	18/6/16	26	Yes	Parous	No	0	0	0	0
D0	18/6/16	27	Yes	Parous	No	0	0	0	0
D0	18/6/16	28	Yes	Parous	No	0	0	0	0
D0	18/6/16	29	Yes	Parous	No	0	0	0	0
D0	18/6/16	30	Yes	Parous	No	0	0	0	0
D0	18/6/16	31	Yes	Parous	No	0	0	0	0
D0	18/6/16	32	Yes	Parous	No	0	0	0	0
D0	18/6/16	33	Yes	Parous	No	0	0	0	0
D0	18/6/16	34	Yes	Parous	No	0	0	0	0
D0	18/6/16	35	Yes	Parous	No	0	0	0	0
D0	18/6/16	36	Yes	Parous	No	0	0	0	0
D0	18/6/16	37	Yes	Parous	No	0	0	0	0
D0	18/6/16	38	Yes	Parous	No	0	0	0	0
D0	18/6/16	39	Yes	Parous	No	0	0	0	0
D0	18/6/16	40	Yes	Parous	No	0	0	0	0
D0	18/6/16	41	Yes	Parous	No	0	0	0	0
D0	18/6/16	42	Yes	Parous	No	0	0	0	0
D0	18/6/16	43	Yes	Parous	No	0	0	0	0
D0	18/6/16	44	Yes	Parous	No	0	0	0	0
D0	18/6/16	45	Yes	Parous	No	0	0	0	0
D0	18/6/16	46	Yes	Parous	No	0	0	0	0
D0	18/6/16	47	Yes	Parous	No	0	0	0	0
D0	18/6/16	48	Yes	Parous	No	0	0	0	0
D0	18/6/16	49	Yes	Parous	No	0	0	0	0
D0	18/6/16	50	Yes	Parous	No	0	0	0	0
D0	18/6/16	51	Yes	Parous	No	0	0	0	0
D0	18/6/16	52	Yes	Parous	No	0	0	0	0
D0	18/6/16	53	Yes	Parous	No	0	0	0	0
D0	18/6/16	54	Yes	Parous	No	0	0	0	0
D0	18/6/16	55	Yes	Parous	No	0	0	0	0
D0	18/6/16	56	Yes	Parous	No	0	0	0	0
D0	18/6/16	57	Yes	Parous	No	0	0	0	0
D0	18/6/16	58	Yes	Parous	No	0	0	0	0
D0	18/6/16	59	Yes	Parous	No	0	0	0	0
D0	18/6/16	60	Yes	Parous	No	0	0	0	0
D0	18/6/16	61	Yes	Parous	No	0	0	0	0
D0	18/6/16	62	Yes	Parous	No	0	0	0	0
D0	18/6/16	63	Yes	Parous	No	0	0	0	0
D0	18/6/16	64	Yes	Parous	No	0	0	0	0
D0	18/6/16	65	Yes	Parous	No	0	0	0	0
D0	18/6/16	66	Yes	Parous	No	0	0	0	0
D0	18/6/16	67	Yes	Parous	No	0	0	0	0
D0	18/6/16	68	Yes	Parous	No	0	0	0	0
D0	18/6/16	69	Yes	Parous	No	0	0	0	0
D0	18/6/16	70	Yes	Parous	No	0	0	0	0
D0	18/6/16	71	Yes	Parous	No	0	0	0	0
D0	18/6/16	72	Yes	Parous	No	0	0	0	0
D0	18/6/16	73	Yes	Parous	No	0	0	0	0
D0	18/6/16	74	Yes	Parous	No	0	0	0	0
D0	18/6/16	75	Yes	Parous	No	0	0	0	0
D0	18/6/16	76	Yes	Parous	No	0	0	0	0
D0	18/6/16	77	Yes	Parous	No	0	0	0	0
D0	18/6/16	78	Yes	Parous	No	0	0	0	0
D0	18/6/16	79	Yes	Parous	No	0	0	0	0
D0	18/6/16	80	Yes	Parous	No	0	0	0	0
D0	18/6/16	81	Yes	Parous	No	0	0	0	0
D0	18/6/16	82	Yes	Parous	No	0	0	0	0
D0	18/6/16	83	Yes	Parous	No	0	0	0	0
D0	18/6/16	84	Yes	Parous	No	0	0	0	0
D0	18/6/16	85	Yes	Parous	No	0	0	0	0
D0	18/6/16	86	Yes	Parous	No	0	0	0	0
D0	18/6/16	87	Yes	Parous	No	0	0	0	0
D0	18/6/16	88	Yes	Parous	No	0	0	0	0
D0	18/6/16	89	Yes	Parous	No	0	0	0	0
D0	18/6/16	90	Yes	Parous	No	0	0	0	0
D0	18/6/16	91	Yes	Parous	No	0	0	0	0
D0	18/6/16	92	Yes	Parous	No	0	0	0	0
D0	18/6/16	93	Yes	Parous	No	0	0	0	0
D0	18/6/16	94	Yes	Parous	No	0	0	0	0
D0	18/6/16	95	Yes	Parous	No	0	0	0	0
D0	18/6/16	96	Yes	Parous	No	0	0	0	0
D0	18/6/16	97	Yes	Parous	No	0	0	0	0
D0	18/6/16	98	Yes	Parous	No	0	0	0	0
D0	18/6/16	99	Yes	Parous	No	0	0	0	0
D0	18/6/16	100	Yes	Parous	No	0	0	0	0
D0	18/6/16	101	Yes	Parous	No	0	0	0	0
D0	18/6/16	102	Yes	Parous	No	0	0	0	0
D0	18/6/16	103	Yes	Parous	No	0	0	0	0
D0	18/6/16	104	Yes	Parous	No	0	0	0	0
D0	18/6/16	105	Yes	Parous	No	0	0	0	0
D0	18/6/16	106	Yes	Parous	No	0	0	0	0
D0	18/6/16	107	Yes	Parous	No	0	0	0	0
D0	18/6/16	108	Yes	Parous	No	0	0	0	0
D0	18/6/16	109	Yes	Parous	No	0	0	0	0
D0	18/6/16	110	Yes	Parous	No	0	0	0	0
D0	18/6/16	111	Yes	Parous	No	0	0	0	0
D0	18/6/16	112	Yes	Parous	No	0	0	0	0
D0	18/6/16	113	Yes	Parous	No	0	0	0	0
D0	18/6/16	114	Yes	Parous	No	0	0	0	0
D0	18/6/16	115	Yes	Parous	No	0	0	0	0
D0	18/6/16	116	Yes	Parous	No	0	0	0	0
D0	18/6/16	117	Yes	Parous	No	0	0	0	0
D0	18/6/16	118	Yes	Parous	No	0	0	0	0
D0	18/6/16	119	Yes	Parous	No	0	0	0	0
D0	18/6/16	120	Yes	Parous	No	0	0	0	0
D0	18/6/16	121	Yes	Parous	No	0	0	0	0
D0	18/6/16	122	Yes	Parous	No	0	0	0	0
D0	18/6/16	123	Yes	Parous	No	0	0	0	0
D0	18/6/16	124	Yes	Parous	No	0	0	0	0
D0	18/6/16	125	Yes	Parous	No	0	0	0	0
D0	18/6/16	126	Yes	Parous	No	0	0	0	0
D0	18/6/16	127	Yes	Parous	No	0	0	0	0
D0	18/6/16	128	Yes	Parous	No	0	0	0	0
D0	18/6/16	129	Yes	Parous	No	0	0	0	0
D0	18/6/16	130	Yes	Parous	No	0	0	0	0
D0	18/6/16	131	Yes	Parous	No	0	0	0	0
D0	18/6/16	132	Yes	Parous	No	0	0	0	0
D0	18/6/16	133	Yes	Parous	No	0	0	0	0
D0	18/6/16	134	Yes	Parous	No	0	0	0	0
D0	18/6/16	135	Yes	Parous	No	0	0	0	0
D0	18/6/16	136	Yes	Parous	No	0	0	0	0
D0	18/6/16	137	Yes	Parous	No	0	0	0	0
D0	18/6/16	138	Yes	Parous	No	0	0	0	0
D0	18/6/16	139	Yes	Parous	No	0	0	0	0
D0	18/6/16	140	Yes	Parous	No	0	0	0	0
D0	18/6/16	141	Yes	Parous	No	0	0	0	0
D0	18/6/16	142	Yes	Parous	No	0	0	0	0
D0	18/6/16	143	Yes	Parous	No	0	0	0	0
D0	18/6/16	144	Yes	Parous	No	0	0	0	0
D0	18/6/16	145	Yes	Parous	No	0	0	0	0
D0	18/6/16	146	Yes	Parous	No	0	0	0	0
D0	18/6/16	147	Yes	Parous	No	0	0	0	0
D0	18/6/16	148	Yes	Parous	No	0	0	0	0
D0	18/6/16	149	Yes	Parous	No	0	0	0	0
D0	18/6/16	150	Yes	Parous	No	0	0	0	0
D0	18/6/16	151	Yes	Parous	No	0	0	0	0
D0	18/6/16	152	Yes	Parous	No	0	0	0	0
D0	18/6/16	153	Yes	Parous	No	0	0	0	0
D0	18/6/16	154	Yes	Parous	No	0	0	0	0
D0	18/6/16	155	Yes	Parous	No	0	0	0	0
D0	18/6/16	156	Yes	Parous	No	0	0	0	0
D0	18/6/16	157	Yes	Parous	No	0	0	0	0
D0	18/6/16	158	Yes	Parous	No	0	0	0	0
D0	18/6/16	159	Yes	Parous	No	0	0	0	0
D0	18/6/16	160	Yes	Parous	No	0	0	0	0
D0	18/6/16	161	Yes	Parous	No	0	0	0	0
D0	18/6/16	162	Yes	Parous	No	0	0	0	0
D0	18/6/16	163	Yes	Parous	No	0	0	0	0
D0	18/6/16	164	Yes	Parous	No	0	0	0	0
D0	18/6/16	165	Yes	Parous	No	0	0	0	0
D0	18/6/16	166	Yes	Parous	No	0	0	0	0
D0	18/6/16	167	Yes	Parous	No	0	0	0	0
D0	18/6/16	168	Yes	Parous	No	0	0	0	0
D0	18/6/16	169	Yes	Parous	No	0	0	0	0
D0	18/6/16	170	Yes	Parous	No	0	0	0	0
D0	18/6/16	171	Yes	Parous	No	0	0	0	0
D0	18/6/16	172	Yes	Parous	No	0	0	0	0
D0	18/6/16	173	Yes	Parous	No	0	0	0	0
D0	18/6/16	174	Yes	Parous	No	0	0	0	0
D0	18/6/16	175	Yes	Parous	No	0	0	0	0
D0	18/6/16	176	Yes	Parous	No	0	0	0	0
D0	18/6/16	177	Yes	Parous	No	0	0	0	0
D0	18/6/16	178	Yes	Parous	No	0	0	0	0
D0	18/6/16	179	Yes	Parous	No	0	0	0	0
D0	18/6/16	180	Yes	Parous	No	0	0	0	0
D0	18/6/16	181	Yes	Parous	No	0	0	0	0
D0	18/6/16	182	Yes	Nulliparous
D0	18/6/16	183	Yes	Nulliparous
D0	18/6/16	184	Yes	Nulliparous
D0	18/6/16	185	Yes	Nulliparous
D0	18/6/16	186	Yes	Nulliparous
D0	18/6/16	187	Yes	Nulliparous
D0	18/6/16	188	Yes	Nulliparous
D0	18/6/16	189	Yes	Nulliparous
D0	18/6/16	190	Yes	Nulliparous
D0	18/6/16	191	Yes	Nulliparous
D0	18/6/16	192	Yes	Nulliparous
D0	18/6/16	193	Yes	Nulliparous
D0	18/6/16	194	Yes	Nulliparous
D0	18/6/16	195	Yes	Nulliparous
D0	18/6/16	196	Yes	Nulliparous
D0	18/6/16	197	Yes	Nulliparous
D0	18/6/16	198	Yes	Nulliparous
D0	18/6/16	199	Yes	Nulliparous
D0	18/6/16	200	Yes	Nulliparous
D0	18/6/16	201	Yes	Nulliparous
D0	18/6/16	202	Yes	Nulliparous
D0	18/6/16	203	Yes	Nulliparous
D0	18/6/16	204	Yes	Nulliparous
D0	18/6/16	205	Yes	Nulliparous
D0	18/6/16	206	Yes	Nulliparous
D0	18/6/16	207	Yes	Nulliparous
D0	18/6/16	208	Yes	Nulliparous
D0	18/6/16	209	Yes	Nulliparous
D0	18/6/16	210	Yes	Nulliparous
D0	18/6/16	211	Yes	Nulliparous
D0	18/6/16	212	Yes	Nulliparous
D0	18/6/16	213	Yes	Nulliparous
D0	18/6/16	214	Yes	Nulliparous
D0	18/6/16	215	Yes	Nulliparous
D0	18/6/16	216	Yes	Nulliparous
D0	18/6/16	217	Yes	Nulliparous
D0	18/6/16	218	Yes	Nulliparous
D0	18/6/16	219	Yes	Nulliparous
D0	18/6/16	220	Yes	Nulliparous
D0	18/6/16	221	Yes	Nulliparous
D0	18/6/16	222	Yes	Nulliparous
D0	18/6/16	223	Yes	Nulliparous
D0	18/6/16	224	Yes	Nulliparous
D0	18/6/16	225	Yes	Nulliparous
D0	18/6/16	226	Yes	Nulliparous
D0	18/6/16	227	Yes	Nulliparous
D0	18/6/16	228	Yes	Nulliparous
D0	18/6/16	229	Yes	Nulliparous
D0	18/6/16	230	Yes	Nulliparous
D0	18/6/16	231	Yes	Nulliparous
D0	18/6/16	232	Yes	Nulliparous
D0	18/6/16	233	Yes	Nulliparous
D0	18/6/16	234	Yes	Nulliparous
D0	18/6/16	235	Yes	Nulliparous
D0	18/6/16	236	Yes	Nulliparous
D0	18/6/16	237	Yes	Nulliparous
D0	18/6/16	238	Yes	Nulliparous
D0	18/6/16	239	Yes	Nulliparous
D0	18/6/16	240	Yes	Nulliparous
D0	18/6/16	241	Yes	Nulliparous
D0	18/6/16	242	Yes	Nulliparous
D0	18/6/16	243	Yes	Nulliparous
D0	18/6/16	244	Yes	Nulliparous
D0	18/6/16	245	Yes	Nulliparous
D0	18/6/16	246	Yes	Nulliparous
D0	18/6/16	247	Yes	Nulliparous
D0	18/6/16	248	Yes	Nulliparous
D0	18/6/16	249	Yes	Nulliparous
D0	18/6/16	250	Yes	Nulliparous
D0	18/6/16	251	Yes	Nulliparous
D0	18/6/16	252	Yes	Nulliparous
D0	18/6/16	253	Yes	Nulliparous
D0	18/6/16	254	Yes	Nulliparous
D0	18/6/16	255	Yes	Nulliparous
D0	18/6/16	256	Yes	Nulliparous
D0	18/6/16	257	Yes	Nulliparous
D0	18/6/16	258	Yes	Nulliparous
D0	18/6/16	259	Yes	Nulliparous
D0	18/6/16	260	Yes	Nulliparous
D0	18/6/16	261	Yes	Nulliparous
D0	18/6/16	262	Yes	Nulliparous
D0	18/6/16	263	Yes	Nulliparous
D0	18/6/16	264	Yes	Nulliparous
D0	18/6/16	265	Yes	Nulliparous
D0	18/6/16	266	Yes	Nulliparous
D0	18/6/16	267	Yes	Nulliparous
D0	18/6/16	268	Yes	Nulliparous
D0	18/6/16	269	Yes	Nulliparous
D0	18/6/16	270	Yes	Nulliparous
D0	18/6/16	271	Yes	Nulliparous
D0	18/6/16	272	Yes	Nulliparous
D0	18/6/16	273	Yes	Nulliparous
D0	18/6/16	274	Yes	Nulliparous
D0	18/6/16	275	Yes	Nulliparous
D0	18/6/16	276	Yes	Nulliparous
D0	18/6/16	277	Yes	Nulliparous
D0	18/6/16	278	Yes	Nulliparous
D0	18/6/16	279	Yes	Nulliparous
D0	18/6/16	280	Yes	Nulliparous
D0	18/6/16	281	Yes	Nulliparous
D0	18/6/16	282	Yes	Nulliparous
D0	18/6/16	283	Yes	Nulliparous
D0	18/6/16	284	Yes	Nulliparous
D0	18/6/16	285	Yes	Nulliparous
D0	18/6/16	286	Yes	Nulliparous
D0	18/6/16	287	Yes	Nulliparous
D0	18/6/16	288	Yes	Nulliparous
D0	18/6/16	289	Yes	Nulliparous
D0	18/6/16	290	Yes	Nulliparous
D0	18/6/16	291	Yes	Nulliparous
D0	18/6/16	292	Yes	Nulliparous
D0	18/6/16	293	Yes	Nulliparous
D0	18/6/16	294	Yes	Nulliparous
D0	18/6/16	295	Yes	Nulliparous
D0	18/6/16	296	Yes	Nulliparous
D0	18/6/16	297	Yes	Nulliparous
D0	18/6/16	298	Yes	Nulliparous
D0	18/6/16	299	Yes	Nulliparous
D0	18/6/16	300	Yes	Nulliparous
D0	18/6/16	301	Yes	Nulliparous
D0	18/6/16	302	Yes	Nulliparous
D0	18/6/16	303	Yes	Nulliparous
D0	18/6/16	304	Yes	Nulliparous
D0	18/6/16	305	Yes	Nulliparous
D0	18/6/16	306	Yes	Nulliparous
D0	18/6/16	307	Yes	Nulliparous
D0	18/6/16	308	Yes	Nulliparous
D0	18/6/16	309	Yes	Nulliparous
D0	18/6/16	310	Yes	Nulliparous
D0	18/6/16	311	Yes	Nulliparous
D0	18/6/16	312	Yes	Nulliparous
D0	18/6/16	313	Yes	Nulliparous
D0	18/6/16	314	Yes	Nulliparous
D0	18/6/16	315	Yes	Nulliparous
D0	18/6/16	316	Yes	Nulliparous
D0	18/6/16	317	Yes	Nulliparous
D0	18/6/16	318	Yes	Nulliparous
D0	18/6/16	319	Yes	Nulliparous
D0	18/6/16	320	Yes	Nulliparous
D0	18/6/16	321	Yes	Nulliparous
D0	18/6/16	322	Yes	Nulliparous
D0	18/6/16	323	Yes	Nulliparous
D0	18/6/16	324	Yes	Nulliparous
D0	18/6/16	325	Yes	Nulliparous
D0	18/6/16	326	Yes	Nulliparous
D0	18/6/16	327	Yes	Nulliparous
D0	18/6/16	328	Yes	Nulliparous
D0	18/6/16	329	Yes	Nulliparous
D0	18/6/16	330	Yes	Nulliparous
D0	18/6/16	331	Yes	Nulliparous
D0	18/6/16	332	Yes	Nulliparous
D0	18/6/16	333	Yes	Nulliparous
D0	18/6/16	334	Yes	Nulliparous
D0	18/6/16	335	Yes	Nulliparous
D0	18/6/16	336	Yes	Nulliparous
D0	18/6/16	337	Yes	Nulliparous
D0	18/6/16	338	Yes	Nulliparous
D0	18/6/16	339	Yes	Nulliparous
D0	18/6/16	340	Yes	Nulliparous
D0	18/6/16	341	Yes	Nulliparous
D0	18/6/16	342	Yes	Nulliparous
D0	18/6/16	343	Yes	Nulliparous
D0	18/6/16	344	Yes	Nulliparous
D0	18/6/16	345	Yes	Nulliparous
D0	18/6/16	346	Yes	Nulliparous
D0	18/6/16	347	Yes	Nulliparous
D0	18/6/16	348	Yes	Nulliparous
D0	18/6/16	349	Yes	Nulliparous
D0	18/6/16	350	Yes	Nulliparous
D0	18/6/16	351	Yes	Nulliparous
D0	18/6/16	352	Yes	Nulliparous
D0	18/6/16	353	Yes	Nulliparous
D0	18/6/16	354	Yes	Nulliparous
D0	18/6/16	355	Yes	Nulliparous
D0	18/6/16	356	Yes	Nulliparous
D0	18/6/16	357	Yes	Nulliparous
D0	18/6/16	358	Yes	Nulliparous
D0	18/6/16	359	Yes	Nulliparous
D0	18/6/16	360	Yes	Nulliparous
D0	18/6/16	361	Yes	Nulliparous
D0	18/6/16	362	Yes	Nulliparous
D0	18/6/16	363	Yes	Nulliparous
D0	18/6/16	364	Yes	Nulliparous
D0	18/6/16	365	Yes	Nulliparous
D0	18/6/16	366	Yes	Nulliparous
D0	18/6/16	367	Yes	Nulliparous
D0	18/6/16	368	Yes	Nulliparous
D0	18/6/16	369	Yes	Nulliparous
D0	18/6/16	370	Yes	Nulliparous
D0	18/6/16	371	Yes	Nulliparous
D0	18/6/16	372	Yes	Nulliparous
D0	18/6/16	373	Yes	Nulliparous
D0	18/6/16	374	Yes	Nulliparous
D0	18/6/16	375	Yes	Nulliparous
D0	18/6/16	376	Yes	Nulliparous
D0	18/6/16	377	Yes	Nulliparous
D0	18/6/16	378	Yes	Nulliparous
D0	18/6/16	379	Yes	Nulliparous
D0	18/6/16	380	Yes	Nulliparous
D0	18/6/16	381	Yes	Nulliparous
D0	18/6/16	382	Yes	Nulliparous
D0	18/6/16	383	Yes	Nulliparous
D0	18/6/16	384	Yes	Nulliparous
D0	18/6/16	385	Yes	Nulliparous
D0	18/6/16	386	Yes	Nulliparous
D0	18/6/16	387	Yes	Nulliparous
D0	18/6/16	388	Yes	Nulliparous
D0	18/6/16	389	Yes	Nulliparous
D0	18/6/16	390	Yes	Nulliparous
D0	18/6/16	391	Yes	Nulliparous
D0	18/6/16	392	Yes	Nulliparous
D0	18/6/16	393	Yes	Nulliparous
D0	18/6/16	394	Yes	Nulliparous
D0	18/6/16	395	Yes	Nulliparous
D0	18/6/16	396	Yes	Nulliparous
D0	18/6/16	397	Yes	Nulliparous
D0	18/6/16	398	Yes	Nulliparous
D0	18/6/16	399	Yes	Nulliparous
D0	18/6/16	400	Yes	Nulliparous
D0	18/6/16	401	Yes	Nulliparous
D0	18/6/16	402	Yes	Nulliparous
D0	18/6/16	403	Yes	Nulliparous
D0	18/6/16	404	Yes	Nulliparous
D0	18/6/16	405	Yes	Nulliparous
D0	18/6/16	406	Yes	Nulliparous
D0	18/6/16	407	Yes	Nulliparous
D0	18/6/16	408	Yes	Nulliparous
D0	18/6/16	409	Yes	Nulliparous
D0	18/6/16	410	Yes	Nulliparous
D0	18/6/16	411	Yes	Nulliparous
D0	18/6/16	412	Yes	Nulliparous
D0	18/6/16	413	Yes	Nulliparous
D0	18/6/16	414	Yes	Nulliparous
D0	18/6/16	415	Yes	Nulliparous
D0	18/6/16	416	Yes	Nulliparous
D0	18/6/16	417	Yes	Nulliparous
D0	18/6/16	418	Yes	Nulliparous
D0	18/6/16	419	Yes	Nulliparous
D0	18/6/16	420	Yes	Nulliparous
D0	18/6/16	421	Yes	Nulliparous
D0	18/6/16	422	Yes	Nulliparous
D0	18/6/16	423	Yes	Nulliparous
D0	18/6/16	424	Yes	Nulliparous
D0	18/6/16	425	Yes	Nulliparous
D0	18/6/16	426	Yes	Nulliparous
D0	18/6/16	427	Yes	Nulliparous
D0	18/6/16	428	Yes	Nulliparous
D0	18/6/16	429	Yes	Nulliparous
D0	18/6/16	430	Yes	Nulliparous
D0	18/6/16	431	Yes	Nulliparous
D0	18/6/16	432	Yes	Nulliparous
D0	18/6/16	433	Yes	Nulliparous
D0	18/6/16	434	Yes	Nulliparous
D0	18/6/16	435	Yes	Nulliparous
D0	18/6/16	436	Yes	Nulliparous
D0	18/6/16	437	Yes	Nulliparous
D0	18/6/16	438	Yes	Nulliparous
D0	18/6/16	439	Yes	Nulliparous
D0	18/6/16	440	Yes	Nulliparous
D0	18/6/16	441	Yes	Nulliparous
D0	18/6/16	442	Yes	Nulliparous
D0	18/6/16	443	Yes	Nulliparous
D0	18/6/16	444	Yes	Nulliparous
D0	18/6/16	445	Yes	Nulliparous
D0	18/6/16	446	Yes	Nulliparous
D0	18/6/16	447	Yes	Nulliparous
D0	18/6/16	448	Yes	Nulliparous
D0	18/6/16	449	Yes	Nulliparous
D0	18/6/16	450	Yes	Nulliparous
D0	18/6/16	451	Yes	Nulliparous
D0	18/6/16	452	Yes	Nulliparous
D0	18/6/16	453	Yes	Nulliparous
D0	18/6/16	454	Yes	Nulliparous
D0	18/6/16	455	Yes	Nulliparous
D0	18/6/16	456	Yes	Nulliparous
D0	18/6/16	457	Yes	Nulliparous
D0	18/6/16	458	Yes	Nulliparous
D0	18/6/16	459	Yes	Nulliparous
D0	18/6/16	460	Yes	Nulliparous
D0	18/6/16	461	Yes	Nulliparous
D0	18/6/16	462	Yes	Nulliparous
D0	18/6/16	463	Yes	Nulliparous
D0	18/6/16	464	Yes	Nulliparous
D0	18/6/16	465	Yes	Nulliparous
D0	18/6/16	466	Yes	Nulliparous
D0	18/6/16	467	Yes	Nulliparous
D0	18/6/16	468	Yes	Nulliparous
D0	18/6/16	469	Yes	Nulliparous
D0	18/6/16	470	Yes	Nulliparous
D0	18/6/16	471	Yes	Nulliparous
D0	18/6/16	472	Yes	Nulliparous
D0	18/6/16	473	Yes	Nulliparous
D0	18/6/16	474	Yes	Nulliparous
D0	18/6/16	475	Yes	Nulliparous
D0	18/6/16	476	Yes	Nulliparous
D0	18/6/16	477	Yes	Nulliparous
D0	18/6/16	478	Yes	Nulliparous
D0	18/6/16	479	Yes	Nulliparous
D0	18/6/16	480	Yes	Nulliparous
D0	18/6/16	481	Yes	Nulliparous
D0	18/6/16	482	Yes	Nulliparous
D0	18/6/16	483	Yes	Nulliparous
D0	18/6/16	484	Yes	Nulliparous
D0	18/6/16	485	Yes	Nulliparous
D0	18/6/16	486	Yes	Nulliparous
D0	18/6/16	487	Yes	Nulliparous
D0	18/6/16	488	Yes	Nulliparous
D0	18/6/16	489	Yes	Nulliparous
D0	18/6/16	490	Yes	Nulliparous
D0	18/6/16	491	Yes	Nulliparous
D0	18/6/16	492	Yes	Nulliparous
D0	18/6/16	493	Yes	Nulliparous
D0	18/6/16	494	Yes	Nulliparous
D0	18/6/16	495	Yes	Nulliparous
D0	18/6/16	496	Yes	Nulliparous
D0	18/6/16	497	Yes	Nulliparous
D0	18/6/16	498	Yes	Nulliparous
D0	18/6/16	499	Yes	Nulliparous
D0	18/6/16	500	Yes	Nulliparous
D0	18/6/16	501	Yes	Nulliparous
D0	18/6/16	502	Yes	Nulliparous
D0	18/6/16	503	Yes	Nulliparous
D0	18/6/16	504	Yes	Nulliparous
D0	18/6/16	505	Yes	Nulliparous
D0	18/6/16	506	Yes	Nulliparous
D0	18/6/16	507	Yes	Nulliparous
D0	18/6/16	508	Yes	Nulliparous
D0	18/6/16	509	Yes	Nulliparous
D0	18/6/16	510	Yes	Nulliparous
D0	18/6/16	511	Yes	Nulliparous
D0	18/6/16	512	Yes	Nulliparous
D0	18/6/16	513	Yes	Nulliparous
D0	18/6/16	514	Yes	Nulliparous
D0	18/6/16	515	Yes	Nulliparous
D0	18/6/16	516	Yes	Nulliparous
D0	18/6/16	517	Yes	Nulliparous
D0	18/6/16	518	Yes	Nulliparous
D0	18/6/16	519	Yes	Nulliparous
D0	18/6/16	520	Yes	Nulliparous
D0	18/6/16	521	Yes	Nulliparous
D0	18/6/16	522	Yes	Nulliparous
D0	18/6/16	523	Yes	Nulliparous
D0	18/6/16	524	Yes	Nulliparous
D0	18/6/16	525	Yes	Nulliparous
D0	18/6/16	526	Yes	Nulliparous
D0	18/6/16	527	Yes	Nulliparous
D0	18/6/16	528	Yes	Nulliparous
D0	18/6/16	529	Yes	Nulliparous
D0	18/6/16	530	Yes	Nulliparous
D0	18/6/16	531	Yes	Nulliparous
D0	18/6/16	532	Yes	Nulliparous
D0	18/6/16	533	Yes	Nulliparous
D0	18/6/16	534	Yes	Nulliparous
D0	18/6/16	535	Yes	Nulliparous
D0	18/6/16	536	Yes	Nulliparous
D0	18/6/16	537	Yes	Nulliparous
D0	18/6/16	538	Yes	Nulliparous
D0	18/6/16	539	Yes	Nulliparous
D0	18/6/16	540	Yes	Nulliparous
D0	18/6/16	541	Yes	Nulliparous
D0	18/6/16	542	Yes	Nulliparous
D0	18/6/16	543	Yes	Nulliparous
D0	18/6/16	544	Yes	Nulliparous
D0	18/6/16	545	Yes	Nulliparous
D0	18/6/16	546	Yes	Nulliparous
D0	18/6/16	547	Yes	Nulliparous
D0	18/6/16	548	Yes	Nulliparous
D0	18/6/16	549	Yes	Nulliparous
D0	18/6/16	550	Yes	Nulliparous
D0	18/6/16	551	Yes	Nulliparous
D0	18/6/16	552	Yes	Nulliparous
D0	18/6/16	553	Yes	Nulliparous
D0	18/6/16	554	Yes	Nulliparous
D0	18/6/16	555	Yes	Nulliparous
D0	18/6/16	556	Yes	Nulliparous
D0	18/6/16	557	Yes	Nulliparous
D0	18/6/16	558	Yes	Nulliparous
D0	18/6/16	559	Yes	Nulliparous
D0	18/6/16	560	Yes	Nulliparous
D0	18/6/16	561	Yes	Nulliparous
D0	18/6/16	562	Yes	Nulliparous
D0	18/6/16	563	Yes	Nulliparous
D0	18/6/16	564	Yes	Nulliparous
D0	18/6/16	565	Yes	Nulliparous
D0	18/6/16	566	Yes	Nulliparous
D0	18/6/16	567	Yes	Nulliparous
D0	18/6/16	568	Yes	Nulliparous
D0	18/6/16	569	Yes	Nulliparous
D0	18/6/16	570	Yes	Nulliparous
D0	18/6/16	571	Yes	Nulliparous
D0	18/6/16	572	Yes	Nulliparous
D0	18/6/16	573	Yes	Nulliparous
D0	18/6/16	574	Yes	Nulliparous
D0	18/6/16	575	Yes	Nulliparous
D0	18/6/16	576	Yes	Nulliparous
D0	18/6/16	577	Yes	Nulliparous
D0	18/6/16	578	Yes	Nulliparous
D0	18/6/16	579	Yes	Nulliparous
D0	18/6/16	580	Yes	Nulliparous
D0	18/6/16	581	Yes	Nulliparous
D0	18/6/16	582	Yes	Nulliparous
D0	18/6/16	583	Yes	Nulliparous
D0	18/6/16	584	Yes	Nulliparous
D0	18/6/16	585	Yes	Nulliparous
D0	18/6/16	586	Yes	Nulliparous
D0	18/6/16	587	Yes	Nulliparous
D0	18/6/16	588	Yes	Nulliparous
D0	18/6/16	589	Yes	Nulliparous
D0	18/6/16	590	Yes	Nulliparous
D0	18/6/16	591	Yes	Nulliparous
D0	18/6/16	592	Yes	Nulliparous
D0	18/6/16	593	Yes	Nulliparous
D0	18/6/16	594	Yes	Nulliparous
D0	18/6/16	595	Yes	Nulliparous
D0	18/6/16	596	Yes	Nulliparous
D0	18/6/16	597	Yes	Nulliparous
D0	18/6/16	598	Yes	Nulliparous
D0	18/6/16	599	Yes	Nulliparous
D0	18/6/16	600	Yes	Nulliparous
D0	18/6/16	601	Yes	Nulliparous
D0	18/6/16	602	Yes	Nulliparous
D0	18/6/16	603	Yes	Nulliparous
D0	18/6/16	604	Yes	Nulliparous
D0	18/6/16	605	Yes	Nulliparous
D0	18/6/16	606	Yes	Nulliparous
D0	18/6/16	607	Yes	Nulliparous
D0	18/6/16	608	Yes	Nulliparous
D0	18/6/16	609	Yes	Nulliparous
D0	18/6/16	610	Yes	Nulliparous
D0	18/6/16	611	Yes	Nulliparous
D0	18/6/16	612	Yes	Nulliparous
D0	18/6/16	613	Yes	Nulliparous
D0	18/6/16	614	Yes	Nulliparous
D0	18/6/16	615	Yes	Nulliparous
D0	18/6/16	616	Yes	Nulliparous
D0	18/6/16	617	Yes	Nulliparous
D0	18/6/16	618	Yes	Nulliparous
D0	18/6/16	619	Yes	Nulliparous
D0	18/6/16	620	Yes	Nulliparous
D0	18/6/16	621	Yes	Nulliparous
D0	18/6/16	622	Yes	Nulliparous
D0	18/6/16	623	Yes	Nulliparous
D0	18/6/16	624	Yes	Nulliparous
D0	18/6/16	625	Yes	Nulliparous
D0	18/6/16	626	Yes	Nulliparous
D0	18/6/16	627	Yes	Nulliparous
D0	18/6/16	628	Yes	Nulliparous
D0	18/6/16	629	Yes	Nulliparous
D0	18/6/16	630	Yes	Nulliparous
D0	18/6/16	631	Yes	Nulliparous
D0	18/6/16	632	Yes	Nulliparous
D0	18/6/16	633	Yes	Nulliparous
D0	18/6/16	634	Yes	Nulliparous
D0	18/6/16	635	Yes	Nulliparous
D0	18/6/16	636	Yes	Nulliparous
D0	18/6/16	637	Yes	Nulliparous
D0	18/6/16	638	Yes	Nulliparous
D0	18/6/16	639	Yes	Nulliparous
D0	18/6/16	640	Yes	Nulliparous
D0	18/6/16	641	Yes	Nulliparous
D0	18/6/16	642	Yes	Nulliparous
D0	18/6/16	643	Yes	Nulliparous
D0	18/6/16	644	Yes	Nulliparous
D0	18/6/16	645	Yes	Nulliparous
D0	18/6/16	646	Yes	Nulliparous
D0	18/6/16	647	Yes	Nulliparous
D0	18/6/16	648	Yes	Nulliparous
D0	18/6/16	649	Yes	Nulliparous
D0	18/6/16	650	Yes	Nulliparous
D0	18/6/16	651	Yes	Nulliparous
D0	18/6/16	652	Yes	Nulliparous
D0	18/6/16	653	Yes	Nulliparous
D0	18/6/16	654	Yes	Nulliparous
D0	18/6/16	655	Yes	Nulliparous
D0	18/6/16	656	Yes	Nulliparous
D0	18/6/16	657	Yes	Nulliparous
D0	18/6/16	658	Yes	Nulliparous
D0	18/6/16	659	Yes	Nulliparous
D0	18/6/16	660	Yes	Nulliparous
D0	18/6/16	661	Yes	Nulliparous
D0	18/6/16	662	Yes	Nulliparous
D0	18/6/16	663	Yes	Nulliparous
D0	18/6/16	664	Yes	Nulliparous
D0	18/6/16	665	Yes	Nulliparous
D0	18/6/16	666	Yes	Nulliparous
D0	18/6/16	667	Yes	Nulliparous
D0	18/6/16	668	Yes	Nulliparous
D0	18/6/16	669	Yes	Nulliparous
D0	18/6/16	670	Yes	Nulliparous
D0	18/6/16	671	Yes	Nulliparous
D0	18/6/16	672	Yes	Nulliparous
D0	18/6/16	673	Yes	Nulliparous
D0	18/6/16	674	Yes	Nulliparous
D0	18/6/16	675	Yes	Nulliparous
D0	18/6/16	676	Yes	Nulliparous
D0	18/6/16	677	Yes	Nulliparous
D0	18/6/16	678	Yes	Nulliparous
D0	18/6/16	679	Yes	Nulliparous
D0	18/6/16	680	Yes	Nulliparous
D0	18/6/16	681	Yes	Nulliparous
D0	18/6/16	682	Yes	Nulliparous
D0	18/6/16	683	Yes	Nulliparous
D0	18/6/16	684	Yes	Nulliparous
D0	18/6/16	685	Yes	Nulliparous
D0	18/6/16	686	Yes	Nulliparous
D0	18/6/16	687	Yes	Nulliparous
D0	18/6/16	688	Yes	Nulliparous
D0	18/6/16	689	Yes	Nulliparous
D0	18/6/16	690	Yes	Nulliparous
D0	18/6/16	691	Yes	Nulliparous
D0	18/6/16	692	Yes	Nulliparous
D0	18/6/16	693	Yes	Nulliparous
D0	18/6/16	694	Yes	Nulliparous
D0	18/6/16	695	Yes	Nulliparous
D0	18/6/16	696	Yes	Nulliparous
D0	18/6/16	697	Yes	Nulliparous
D0	18/6/16	698	Yes	Nulliparous
D0	18/6/16	699	Yes	Nulliparous
D0	18/6/16	700	Yes	Nulliparous
D0	18/6/16	701	Yes	Nulliparous
D0	18/6/16	702	Yes	Nulliparous
D0	18/6/16	703	Yes	Nulliparous
D0	18/6/16	704	Yes	Nulliparous
D0	18/6/16	705	Yes	Nulliparous
D0	18/6/16	706	Yes	Nulliparous
D0	18/6/16	707	Yes	Nulliparous
D0	18/6/16	708	Yes	Nulliparous
D0	18/6/16	709	Yes	Nulliparous
D0	18/6/16	710	Yes	Nulliparous
D0	18/6/16	711	Yes	Nulliparous
D0	18/6/16	712	Yes	Nulliparous
D0	18/6/16	713	Yes	Nulliparous
D0	18/6/16	714	Yes	Nulliparous
D0	18/6/16	715	Yes	Nulliparous
D0	18/6/16	716	Yes	Nulliparous
D0	18/6/16	717	Yes	Nulliparous
D0	18/6/16	718	Yes	Nulliparous
D0	18/6/16	719	Yes	Nulliparous
D0	18/6/16	720	Yes	Nulliparous
D0	18/6/16	721	Yes	Nulliparous
D0	18/6/16	722	Yes	Nulliparous
D0	18/6/16	723	Yes	Nulliparous
D0	18/6/16	724	Yes	Nulliparous
D0	18/6/16	725	Yes	Nulliparous
D0	18/6/16	726	Yes	Nulliparous
D0	18/6/16	727	Yes	Nulliparous
D0	18/6/16	728	Yes	Nulliparous
D0	18/6/16	729	Yes	Nulliparous
D0	18/6/16	730	Yes	Nulliparous
D0	18/6/16	731	Yes	Nulliparous
D0	18/6/16	732	Yes	Nulliparous
D0	18/6/16	733	Yes	Nulliparous
[truncated: 7,136 more rows]
