# Supplementary material for: Application of loop mediated isothermal amplification (LAMP) assays for the detection of Onchocerca volvulus, Loa loa and Mansonella perstans in humans and vectors
Source: Front Trop Dis. Author manuscript; Available in PMC 2023 Jan 21. (PMC7614089; doi:10.3389/fitd.2022.1016176)
Supplement: Supplementary Table S2 [file EMS160015-supplement-Supplementary_Table_S2.XLSX]

## Sheet: Sheet1
Supplementary Table S2. Detection of L. loa Infection in wild-Caught Chrysops using microscopy
Project site	No. flies caught and dissected	No. of Parous flies	No. of infected flies	No. infected with L3s only	No. infected with L2s only	No. infected with L1s only	No. infected with L1 and L2s	No. infected with L1 and L3s	No. infected with L2 and L3s	No. infected with L1, L2 and L3s
East non CDTI	2365	612	103	33	8	43	14	5	8	4
East	1861	546	61	22	13	19	4	0	1	0
NW	485	169	17	7	1	4	3	0	1	0
SW 1	2318	469	66	11	16	29	7	0	3	0
SW 2	812	207	10	3	3	4	0	0	0	0
